# Supplementary material for: Parallel comparison of Illumina RNA-Seq and Affymetrix microarray platforms on transcriptomic profiles generated from 5-aza-deoxy-cytidine treated HT-29 colon cancer cells and simulated datasets
Source: BMC Bioinformatics. 2013 Jun 28;14(Suppl 9):S1. doi: 10.1186/1471-2105-14-S9-S1 (PMC3697991; doi:10.1186/1471-2105-14-S9-S1)
Supplement: Additional file 2 — Table of DEGs for each algorithm. In this file, each gene that was significant in at least one algorithm is shown with corresponding fold change. NA under an algorithm indicates the gene is not included in the DEG list generated by that algorithm. Up-regulated and Down-regulated genes are in separate sheets. Log2 scaled normalized gene expression intensities are shown for each gene on both microarray and RNA-Seq platform. [file 1471-2105-14-S9-S1-S2.xls]

## Sheet: Up_regulated
Fold change of Upregulated Genes (>2.000 fold, FDR <0.05) in HT-29 cells treated with 5 μM 5-Aza identified by five RNA-Seq algorithms (baySeq, Cuffdiff, Deseq, NOISeq,SAMseq) and three microarray algorithms (eBayes, SAM, T-test)
Each gene that was significant in at least one algorithm is shown with corresponding fold change estimated by that algorithm. NA under an algorithm indicates the gene is not in the DEG list generated by that algorithm. Inf indicates that the caculated ratio was infinite since there was no detectable signal in the control samples (denominator = 0).
	RNA-Seq					Microarray
Gene	rseq_baySeq	rseq_Cuffdiff	rseq_DEseq	rseq_NOISeq	rseq_SAMseq	array_eBayes	array_SAM	array_T-test
AAA1	13.25	NA	12.3903	NA	8.814	NA	NA	NA
AASS	4.18182	NA	3.99088	NA	5.306	NA	NA	NA
ABAT	3.34615	3.81372	3.3192	NA	3.184	3.68889	3.68889	NA
ABCA10	2.03704	2.24311	2.03364	NA	2.173	NA	NA	NA
ABCA17P	3.28571	NA	NA	NA	3.764	NA	NA	NA
ABCA3	3.07042	2.50198	3.08442	NA	3.511	NA	NA	NA
ABCA4	NA	NA	NA	NA	2.502	NA	NA	NA
ABCA5	3.67568	3.49579	3.65029	4.01541	3.446	3.64694	3.64694	3.64694
ABCA6	7.2	NA	7.32738	NA	10.151	NA	NA	NA
ABCA9	17.5	NA	19.2862	NA	Inf	NA	NA	NA
ABCB1	3.33333	NA	3.07355	NA	2.189	NA	NA	NA
ABCB9	2.10674	NA	2.0994	NA	2.014	NA	NA	NA
ABCC11	NA	NA	NA	NA	2.099	NA	NA	NA
ABCC2	3.84	3.34631	3.91935	NA	3.753	NA	NA	NA
ABCC6	2.66667	NA	2.61036	NA	2.557	NA	NA	NA
ABCD1	NA	NA	NA	2.10612	2.061	NA	NA	NA
ABHD12B	8.6	18.2181	8.71263	NA	10.877	104.839	104.839	104.839
ABP1	2.01087	NA	2.0036	2.20436	NA	NA	NA	NA
ACACB	2.66667	2.57423	2.64978	NA	2.978	3.12952	3.12952	3.12952
ACAT1	NA	NA	NA	2.12784	2.066	2.01614	2.01614	NA
ACCN4	5.66667	NA	NA	NA	5.801	NA	NA	NA
ACE	75	18.4844	83.4194	NA	Inf	NA	NA	NA
ACHE	18.25	NA	20.0849	NA	Inf	NA	NA	NA
ACMSD	4	NA	4.40263	NA	3.626	NA	NA	NA
ACP5	5.06452	7.94347	5.13116	NA	5.423	2.88986	2.88986	NA
ACPP	2.36667	NA	2.37304	NA	2.538	4.70283	4.70283	NA
ACRC	2.36387	NA	2.35402	2.58648	2.749	2.594	2.594	NA
ACSBG1	5.05	5.77247	4.69508	NA	4.914	9.46084	9.46084	9.46084
ACSL1	2.55411	2.25949	2.53825	2.79152	2.441	2.74454	2.74454	2.74454
ACVR1C	3.03704	3.0185	3.05442	NA	2.719	3.23099	3.23099	NA
ACY3	4.6	NA	4.4619	NA	4.054	NA	NA	NA
ADAD2	Inf	Inf	Inf	NA	Inf	NA	NA	NA
ADAM12	2.78947	NA	2.78301	NA	2.509	NA	NA	NA
ADAM32	NA	NA	NA	NA	2.61	NA	NA	NA
ADAMTS14	2.93333	NA	2.93274	NA	3.144	NA	NA	NA
ADAMTS17	7.36585	4.98602	7.42095	8.17086	8.508	2.99172	2.99172	2.99172
ADAMTS7	8	4.61605	7.46623	NA	12.059	NA	NA	NA
ADAMTSL2	5.36364	5.79497	5.27068	NA	4.082	NA	NA	NA
ADAMTSL4	2.31579	3.2693	2.32628	NA	3.095	NA	NA	NA
ADC	3.65217	NA	3.69308	NA	4.296	NA	NA	NA
ADCY5	2.17857	NA	2.16107	NA	2.175	NA	NA	NA
ADCY7	3.01364	3.21409	3.00471	3.30414	2.968	4.87313	4.87313	4.87313
ADCY9	2.30556	2.15045	2.31013	NA	NA	2.10719	2.10719	NA
ADD2	3.53846	NA	3.64631	NA	2.969	NA	NA	NA
ADM	NA	NA	NA	NA	NA	2.43594	2.43594	2.43594
ADPRH	4.45	4.66433	4.34935	NA	4.225	3.47548	3.47548	NA
ADRA1D	NA	NA	NA	NA	2.783	NA	NA	NA
ADRA2B	2.71429	2.80473	2.67193	NA	3.049	NA	NA	NA
ADRB1	2.2449	2.686	2.23208	NA	3.498	2.75922	2.75922	2.75922
ADTRP	75.6667	NA	67.7941	58.6845	85.353	12.3265	12.3265	12.3265
AGAP11	Inf	16.8981	Inf	NA	Inf	NA	NA	NA
AGAP2	2.65455	NA	2.64465	NA	2.456	NA	NA	NA
AGPAT4	2.97674	2.84079	2.99945	NA	3.307	NA	NA	NA
AGPAT4-IT1	4.33333	NA	NA	NA	3.626	NA	NA	NA
AGXT	4.27778	3.49468	4.28312	NA	4.904	NA	NA	NA
AHSG	Inf	Inf	Inf	NA	Inf	3.94601	3.94601	NA
AIF1L	13.6429	12.9536	13.3616	NA	14.471	6.44788	6.44788	6.44788
AKAP12	13.3158	12.8376	13.2436	14.5852	12.745	14.0469	14.0469	NA
AKAP5	2.51163	2.23236	2.47127	NA	3.077	NA	NA	NA
AKNAD1	6.75	Inf	6.29055	NA	5.103	6.16012	6.16012	NA
AKR1B1	5.61111	7.2182	5.54186	6.06631	4.23	NA	NA	NA
AKR1C1	2	NA	NA	2.18452	NA	NA	NA	NA
AKR1C2	NA	NA	NA	NA	NA	2.06413	2.06413	2.06413
ALDH1A2	Inf	Inf	Inf	NA	Inf	NA	NA	NA
ALDH1A3	3.09821	3.13699	3.07599	3.38114	2.71	4.66372	4.66372	4.66372
ALDH1L2	21.7083	26.4279	20.8544	NA	21.546	22.1217	22.1217	NA
ALDH3B2	12.6154	8.80382	13.4726	NA	16.957	3.46006	3.46006	NA
ALDOC	2.75424	2.45377	2.7325	3.00382	2.461	2.13915	2.13915	2.13915
ALK	5.2	NA	5.31585	NA	6.161	NA	NA	NA
ALOX12B	2.33333	NA	2.326	NA	2.298	NA	NA	NA
ALOX12P2	NA	NA	NA	NA	2.111	NA	NA	NA
ALOX15P1	10	NA	10.9663	NA	Inf	NA	NA	NA
ALOXE3	7.83333	8.96324	7.64736	NA	6.972	NA	NA	NA
ALPK2	30	Inf	32.5636	NA	Inf	NA	NA	NA
ALPPL2	4.72727	9.94037	5.1641	NA	5.801	NA	NA	NA
AMDHD1	NA	NA	NA	NA	2.033	NA	NA	NA
AMDHD2	2.17706	NA	2.16643	2.38474	2.353	NA	NA	NA
AMN	2.68571	3.38909	2.80224	NA	2.305	NA	NA	NA
AMN1	5.08696	4.80388	5.07219	5.58484	6.018	NA	NA	NA
AMZ1	2.7	2.85264	2.67	NA	3.269	NA	NA	NA
ANG	3.42857	NA	3.39172	NA	3.515	NA	NA	NA
ANGPTL2	3.38889	3.23624	3.31676	NA	2.969	2.3958	2.3958	2.3958
ANGPTL3	5.25	NA	5.86527	NA	4.601	NA	NA	NA
ANGPTL6	2.03571	NA	2.03001	2.23529	2.036	NA	NA	NA
ANKDD1A	NA	NA	NA	NA	2.064	NA	NA	NA
ANKMY2	NA	NA	NA	2.06683	NA	NA	NA	NA
ANKRD20A5P	2.16071	2.07319	2.15586	2.36859	2.115	NA	NA	NA
ANKRD26P1	266.5	480.776	291.085	203.467	Inf	NA	NA	NA
ANKRD30B	4.09524	4.08102	3.88174	NA	4.341	NA	NA	NA
ANKRD32	2.2	2.09796	2.20866	NA	2.283	NA	NA	NA
ANKRD35	5.33333	NA	5.23195	NA	5.79	NA	NA	NA
ANKRD42	2.05076	NA	2.03198	2.23544	2.212	NA	NA	NA
ANKRD45	2.47059	2.31532	2.45777	NA	2.136	NA	NA	NA
ANPEP	45	47.1397	46.2453	50.8341	43.654	17.8262	17.8262	NA
ANXA6	7.8	4.62592	7.56752	NA	7.818	NA	NA	NA
AOAH	4.75	NA	NA	NA	5.03	NA	NA	NA
AP1S2	NA	NA	NA	NA	NA	2.35135	2.35135	2.35135
AP3B2	18.5	Inf	17.4834	NA	15.716	NA	NA	NA
APCDD1L	5.73684	4.6315	5.60432	NA	5.247	NA	NA	NA
APITD1	2.33333	NA	2.32212	NA	2.256	NA	NA	NA
APLNR	Inf	NA	Inf	NA	Inf	NA	NA	NA
APLP1	3.37383	2.84106	3.3533	3.68969	3.179	NA	3.49253	NA
APOBEC3B	3.36842	5.01007	3.41478	NA	4.407	6.4453	6.4453	NA
APOBEC3F	6	NA	5.98059	NA	5.658	NA	NA	NA
APOBR	4.33333	NA	NA	NA	4.182	NA	NA	NA
APOC1	12.8333	15.1744	14.0163	13.9062	14.31	2.6617	2.6617	NA
APOD	74	49.694	82.1818	33.6963	Inf	3.3771	3.3771	NA
APOE	3.20833	3.01858	3.17943	3.49641	3.401	NA	NA	NA
APOL1	2.31166	2.00583	2.29297	2.52577	2.398	2.52549	2.52549	2.52549
APOL3	5.625	7.93703	5.68201	NA	7.251	NA	NA	NA
AQP1	4.40449	3.846	4.37813	NA	4.134	NA	NA	NA
AQP3	3.1968	2.77625	3.1754	3.49257	3.234	3.08948	3.08948	3.08948
AQP6	3.05556	3.10924	NA	NA	NA	NA	NA	NA
AQP7	2.25	NA	NA	NA	2.653	NA	NA	NA
ARAP3	3.47059	NA	3.43332	NA	3.698	NA	NA	NA
ARHGAP11B	NA	NA	NA	NA	2.103	NA	NA	NA
ARHGAP19	2.90361	2.49922	2.87044	NA	3.413	NA	NA	NA
ARHGAP30	3.12658	3.14197	3.08984	NA	3.119	NA	NA	NA
ARHGAP31	3.03704	2.31588	3.05718	NA	4.703	NA	NA	NA
ARHGAP33	4.36364	3.4421	4.3565	NA	4.351	2.24938	2.24938	NA
ARHGAP4	NA	NA	NA	NA	2.33	NA	NA	NA
ARHGAP40	4.91667	4.42602	4.96495	NA	5.406	NA	NA	NA
ARHGEF19	2.04373	NA	2.03381	2.23587	2.217	NA	NA	NA
ARHGEF26	2.01596	NA	2.00755	NA	2.055	NA	NA	NA
ARHGEF37	3.2	2.81897	3.17806	NA	3.625	NA	NA	NA
ARHGEF4	10.2	5.49344	9.50017	NA	Inf	NA	NA	NA
ARID3A	2.70244	2.27143	2.67631	2.94624	2.849	NA	NA	NA
ARID3B	NA	NA	NA	NA	2.045	NA	NA	NA
ARL10	5.83333	NA	5.76084	NA	5.03	NA	NA	NA
ARL9	11	NA	11.7704	NA	Inf	8.13057	8.13057	8.13057
ART3	Inf	Inf	Inf	NA	Inf	2.62747	2.62747	NA
ARTN	3.14286	NA	NA	NA	4.77	NA	NA	NA
ASB3	5.2	2.14466	4.96214	NA	5.239	2.02889	2.02889	2.02889
ASF1B	3.88182	3.32225	3.85077	4.24691	4.454	2.70085	2.70085	2.70085
ASGR1	27	NA	22.239	NA	Inf	NA	NA	NA
ASPHD2	2.075	NA	2.08162	NA	2.052	NA	NA	NA
ASPRV1	3.76471	3.44427	3.67601	NA	3.746	NA	NA	NA
ASRGL1	2.30108	2.28548	2.29747	NA	2.321	NA	NA	NA
ASTN2	NA	NA	NA	NA	NA	2.58882	2.58882	NA
ATAD2	2.13599	NA	2.12104	2.33498	2.323	2.17364	2.17364	NA
ATAD5	2.00844	2.13468	NA	NA	NA	NA	NA	NA
ATF5	5.95847	6.28468	5.91532	6.51762	5.938	5.26461	5.26461	5.26461
ATF7IP2	NA	NA	NA	NA	2.518	NA	NA	NA
ATG16L2	3.24242	2.70071	3.20532	3.51925	3.887	2.04444	2.04444	NA
ATG2B	NA	NA	NA	2.06683	NA	2.02412	2.02412	2.02412
ATG4B	NA	NA	NA	2.07347	NA	NA	NA	NA
ATG9B	11.5	8.29936	11.4498	12.6041	12.004	NA	NA	NA
ATL1	3.2	4.64195	3.15872	NA	2.844	6.46217	6.46217	NA
ATOH1	2.5	NA	2.46871	2.71961	2.964	NA	NA	NA
ATP10D	9.75	14.6629	10.5966	NA	Inf	NA	NA	NA
ATP11C	4.66667	NA	5.17647	NA	5.247	NA	NA	NA
ATP1A3	2.84615	NA	2.89218	NA	3.412	NA	NA	NA
ATP6AP1L	NA	NA	NA	NA	NA	2.67703	2.67703	2.67703
ATP6V1C2	NA	NA	NA	NA	NA	22.5586	22.5586	22.5586
ATP6V1G2	NA	NA	NA	NA	2.928	NA	NA	NA
ATP8B2	9.73214	8.76091	9.80243	10.7923	10.49	NA	NA	NA
ATP8B3	2.22581	2.18157	2.2337	NA	2.357	2.88039	2.88039	2.88039
AXL	3.19444	2.97259	3.16981	NA	3.072	2.14796	2.14796	NA
B2M	NA	NA	NA	2.03533	NA	NA	NA	NA
B3GALNT1	Inf	Inf	Inf	NA	Inf	NA	NA	NA
B3GNT4	NA	NA	NA	NA	2.345	NA	NA	NA
B3GNT6	7.83333	5.75661	7.81636	8.5985	7.994	NA	NA	NA
B3GNT7	57.5	21.3378	53.8424	NA	42.186	NA	NA	NA
B3GNT9	NA	2.00011	NA	2.133	NA	NA	NA	NA
B4GALNT1	2.89655	2.82635	2.87342	NA	3.227	NA	NA	NA
BACH2	5.5	NA	4.91429	NA	9.426	NA	NA	NA
BAI1	9.2	8.41469	9.25216	NA	16.924	NA	NA	NA
BAI2	2.76329	2.39946	2.73293	3.00871	2.664	2.06651	2.06651	2.06651
BARD1	NA	NA	NA	NA	2.412	NA	NA	NA
BATF2	3.38356	3.36505	3.32763	3.67122	3.893	NA	NA	NA
BBS5	2.86667	NA	NA	NA	3.555	NA	NA	NA
BCAT1	37	Inf	40.2109	NA	Inf	NA	NA	NA
BCRP3	2.22222	NA	2.27572	NA	2.026	NA	NA	NA
BDNF	2.12821	NA	2.09563	NA	2.327	2.49779	2.49779	NA
BEAN1	NA	NA	NA	NA	2.041	NA	NA	NA
BEST1	3.15852	NA	3.13865	3.45449	3.215	2.64734	2.64734	2.64734
BEST2	NA	NA	NA	NA	2.175	NA	NA	NA
BEST4	2.38202	2.2743	2.37709	2.61533	2.457	NA	NA	NA
BEX2	Inf	Inf	Inf	NA	Inf	36.1584	36.1584	NA
BGN	3.01922	2.74158	3.00091	3.30207	3.174	2.61291	2.61291	2.61291
BIK	NA	NA	NA	NA	NA	2.18482	2.18482	NA
BIRC3	3.59429	2.78402	3.56271	NA	3.302	2.23313	2.23313	NA
BIRC7	2.65753	NA	2.62681	NA	2.831	NA	NA	NA
BLM	2.54	2.32025	2.51313	NA	3.429	NA	NA	NA
BLNK	3.47619	NA	3.40764	NA	2.921	NA	NA	NA
BLVRA	2.95455	NA	2.82931	NA	3.021	NA	NA	NA
BLVRB	NA	NA	NA	NA	NA	2.00842	2.00842	2.00842
BMF	3.40656	3.22565	3.38109	NA	3.615	NA	NA	NA
BMP8B	2.20909	2.28659	2.19064	NA	2.406	2.50545	2.50545	2.50545
BMPR1B	9	NA	8.45647	NA	5.566	3.1371	3.1371	NA
BNIP3	NA	NA	NA	NA	NA	9.28597	9.28597	NA
BOLA1	NA	NA	NA	2.08501	NA	NA	NA	NA
BOLA3-AS1	4.35714	4.43545	4.48099	NA	4.77	NA	NA	NA
BPIFB2	7.66667	NA	8.50566	NA	9.277	NA	NA	NA
BRCA1	2.85846	2.55636	2.83751	NA	2.94	2.26889	2.26889	NA
BRCA2	5.61278	4.95825	5.57116	6.13454	5.969	4.35419	4.35419	4.35419
BRDT	Inf	NA	Inf	NA	Inf	NA	NA	NA
BRIP1	2.47368	2.54242	2.51344	NA	2.481	NA	NA	NA
BST2	2.44415	2.1701	2.42762	2.67408	2.533	3.03913	3.03913	3.03913
BTBD18	4.05128	NA	4.09104	NA	4.824	NA	NA	NA
BTG3	2.12941	2.45465	2.094	NA	2.367	2.48558	2.48558	NA
BTN2A2	4.78571	NA	4.8865	NA	4.961	NA	NA	NA
BTN2A3P	3.44444	NA	NA	NA	5.03	NA	NA	NA
BTN3A1	3.25714	2.49718	3.23622	NA	3.547	NA	NA	NA
BTN3A2	2.06011	NA	2.04499	NA	2.212	2.00733	2.00733	NA
C10orf116	11.2222	6.63538	10.3965	11.481	14.103	16.8798	16.8798	16.8798
C10orf58	2.03846	NA	2.02512	NA	2.229	NA	NA	NA
C11orf20	2.30303	NA	2.28921	2.5134	2.3	NA	NA	NA
C11orf21	3.40909	3.33207	3.34134	NA	3.764	2.23902	2.23902	NA
C11orf41	9.5	6.29109	9.81684	NA	17.403	NA	NA	NA
C11orf45	4.05	NA	3.80367	NA	3.869	NA	NA	NA
C11orf75	NA	NA	NA	2.09687	NA	NA	NA	NA
C11orf82	4.16129	3.28611	4.1089	NA	4.019	2.43778	2.43778	2.43778
C11orf86	4.8	3.72379	4.85323	5.33687	5.467	NA	NA	NA
C12orf12	15	Inf	16.755	NA	Inf	NA	NA	NA
C12orf34	2.06579	NA	2.05169	NA	2.151	NA	NA	NA
C12orf36	7.075	8.34667	7.11647	7.82099	7.545	NA	NA	NA
C12orf39	NA	NA	NA	NA	NA	7.77649	7.77649	NA
C12orf56	Inf	Inf	Inf	NA	Inf	NA	NA	NA
C14orf180	NA	NA	NA	NA	2.275	NA	NA	NA
C14orf45	2.15789	2.04484	2.14882	NA	2.362	2.01938	2.01938	NA
C14orf49	2.22	NA	2.21696	NA	2.417	NA	NA	NA
C15orf34	NA	NA	NA	NA	2.226	NA	NA	NA
C15orf48	17	17.5918	18.4635	NA	Inf	11.6513	11.6513	11.6513
C15orf5	2.33333	NA	2.31431	NA	2.932	NA	NA	NA
C15orf55	2.375	NA	NA	NA	NA	NA	NA	NA
C15orf56	NA	NA	NA	NA	2.412	NA	NA	NA
C16orf45	2.64	NA	2.63786	NA	4.206	NA	NA	NA
C16orf46	2.07317	2.00201	2.06442	NA	2.323	NA	NA	NA
C16orf54	24.5	32.4112	27.279	NA	Inf	105.587	105.587	NA
C16orf62	2.46043	2.6988	2.43775	2.68063	2.302	2.04092	2.04092	NA
C16orf93	3.2028	NA	3.17882	3.4958	3.305	3.2665	3.2665	3.2665
C17orf103	3.36	3.22612	3.32074	NA	3.418	2.39871	2.39871	NA
C17orf107	2.14545	NA	2.19152	NA	3.012	NA	NA	NA
C17orf109	NA	NA	NA	NA	NA	2.48263	2.48263	NA
C17orf50	NA	NA	NA	NA	3.346	NA	NA	NA
C17orf51	2.83929	2.34927	2.88178	NA	2.587	NA	NA	NA
C17orf53	2.16667	NA	2.17321	NA	2.045	NA	NA	NA
C17orf67	3.85714	5.16486	3.8739	4.2606	3.619	4.31438	4.31438	4.31438
C17orf72	6.75	NA	7.37294	NA	5.629	NA	NA	NA
C17orf96	NA	NA	NA	2.08626	2.016	2.01296	2.01296	2.01296
C18orf54	NA	2.46771	2.72878	NA	2.736	NA	NA	NA
C19orf26	2.14019	NA	2.12589	NA	NA	NA	NA	NA
C19orf38	3.42857	NA	NA	NA	2.515	NA	NA	NA
C19orf40	2.09091	NA	2.10575	NA	NA	NA	NA	NA
C19orf51	2.45192	NA	2.44149	NA	2.629	NA	NA	NA
C19orf66	2.11506	NA	2.101	2.31299	2.145	NA	NA	NA
C19orf80	5.88889	NA	5.71502	6.29319	7.389	28.1896	28.1896	28.1896
C1orf101	4.33333	NA	NA	NA	8.173	NA	NA	NA
C1orf112	NA	NA	NA	NA	2.036	NA	NA	NA
C1orf114	3.71429	NA	3.8308	NA	4.268	NA	NA	NA
C1orf115	4.29167	3.91451	4.3037	NA	4.558	2.15681	2.15681	NA
C1orf135	2.52632	NA	2.4491	NA	3.608	NA	NA	NA
C1orf170	NA	NA	NA	NA	2.224	NA	NA	NA
C1orf177	3.83333	NA	NA	NA	3.144	NA	NA	NA
C1orf191	NA	NA	NA	NA	NA	2.04714	2.04714	NA
C1orf204	2.52941	NA	NA	NA	2.895	NA	NA	NA
C1orf213	NA	NA	NA	NA	2.102	NA	NA	NA
C1orf220	3.16129	NA	3.11689	NA	2.755	NA	NA	NA
C1QL4	19.5	20.7089	21.3642	NA	Inf	NA	NA	NA
C1S	7.27273	6.86491	7.72611	NA	8.2	NA	NA	NA
C20orf118	2.9	NA	2.89345	3.18842	3.167	NA	NA	NA
C20orf152	7.25	NA	6.87079	NA	5.629	NA	NA	NA
C20orf26	5.5	NA	NA	NA	4.549	NA	NA	NA
C21orf88	5	NA	4.94997	NA	4.936	NA	NA	NA
C22orf23	2.51917	2.3934	2.51524	2.76536	2.415	NA	NA	NA
C2CD4A	17.3333	8.06783	17.1572	NA	14.808	3.98718	3.98718	NA
C2orf61	2.23529	NA	2.21787	NA	2.586	NA	NA	NA
C2orf82	2.90909	NA	2.86321	3.15651	3.22	2.17886	2.17886	2.17886
C3orf24	3.1	NA	NA	NA	3.049	NA	NA	NA
C3orf25	NA	NA	NA	NA	2.305	NA	NA	NA
C3orf32	6.4	5.47603	6.29246	NA	5.942	NA	NA	NA
C3orf39	NA	NA	NA	NA	2.18	NA	NA	NA
C3orf52	NA	NA	NA	NA	2.175	NA	NA	NA
C3orf64	2.09091	2.00289	2.06874	2.27586	2.025	NA	NA	NA
C3orf65	2.96667	NA	2.92806	NA	3.127	NA	NA	NA
C3orf80	NA	NA	NA	NA	2.585	NA	NA	NA
C3P1	3.71875	3.85668	3.69026	NA	5.479	NA	NA	NA
C4BPA	3.41026	3.46107	3.4098	NA	3.143	NA	NA	NA
C4BPB	3.92453	3.38668	3.89991	4.2943	4.216	3.15289	3.15289	NA
C4orf21	2.2439	2.64125	2.26008	NA	2.231	NA	NA	NA
C4orf33	2.60938	2.00411	2.58878	NA	2.595	2.03447	2.03447	2.03447
C4orf46	2.46032	NA	2.43827	NA	2.2	2.00221	2.00221	NA
C4orf47	29	NA	32.1724	NA	Inf	4.90631	4.90631	4.90631
C5	4.58824	3.98845	4.58701	NA	4.275	NA	NA	NA
C5AR1	2.08777	NA	2.08109	2.2879	2.244	NA	NA	NA
C5orf27	4.6	NA	4.07087	NA	Inf	NA	NA	NA
C5orf34	2.39216	2.35812	2.34988	NA	NA	NA	NA	NA
C5orf4	2.49187	3.07646	2.47498	2.72148	2.703	4.83121	4.83121	4.83121
C5orf56	2.86792	2.36169	2.85044	3.1422	3.367	2.36421	2.36421	2.36421
C6orf105	NA	20.77	NA	NA	NA	NA	NA	NA
C6orf15	Inf	Inf	Inf	NA	Inf	NA	NA	NA
C6orf163	NA	NA	NA	NA	2.091	NA	NA	NA
C6orf165	6.16667	NA	6.07084	NA	8.586	NA	NA	NA
C6orf222	4.5625	2.90219	4.32873	NA	4.461	NA	NA	NA
C6orf223	5.64398	4.63896	5.59414	6.15692	5.871	NA	NA	NA
C6orf25	7.33333	NA	7.88292	NA	5.876	NA	NA	NA
C7orf31	3.22222	NA	NA	NA	3.711	NA	NA	NA
C7orf41	2.14826	2.06792	2.13729	2.3513	2.172	NA	NA	NA
C7orf57	NA	NA	NA	NA	NA	12.2217	12.2217	NA
C7orf58	3	NA	3.22766	NA	3.711	NA	NA	NA
C7orf61	2.96296	3.74789	3.04996	3.34523	2.739	NA	NA	NA
C8G	2.72093	NA	2.69644	2.97215	2.743	NA	NA	NA
C8orf31	2.25	NA	NA	NA	2.115	NA	NA	NA
C8orf4	Inf	NA	Inf	NA	Inf	NA	NA	NA
C8orf47	NA	NA	NA	NA	2.096	NA	NA	NA
C8orf51	3.61538	NA	3.80218	NA	4.407	NA	NA	NA
C8ORFK29	3.3	NA	NA	NA	3.056	NA	NA	NA
C9orf116	2.91429	2.69843	2.97251	3.26862	3.296	3.71418	3.71418	3.71418
C9orf117	2.17	NA	2.14267	2.35755	2.599	NA	NA	NA
C9orf135	NA	NA	NA	NA	NA	10.1773	10.1773	10.1773
C9orf169	2.1125	2.70137	2.09756	2.30295	2.054	2.59179	2.59179	NA
C9orf24	4.92308	NA	5.07673	NA	4.453	NA	NA	NA
C9orf25	2.36842	NA	2.35747	NA	2.447	NA	NA	NA
CA2	2.1087	NA	2.0851	2.29414	2.247	NA	NA	NA
CA6	Inf	Inf	Inf	NA	Inf	2.29909	2.29909	NA
CACNA1A	2.34545	2.62808	2.33691	NA	2.841	2.04228	2.04228	NA
CACNA1B	8.16667	5.58048	8.53316	NA	9.62	NA	NA	NA
CACNA1G	3	NA	2.9876	NA	3.018	NA	NA	NA
CACNA1H	2.78205	2.70126	2.74758	NA	3.269	NA	NA	NA
CACNA1I	3.33333	NA	3.78266	NA	2.928	NA	NA	NA
CACNB1	2.38725	2.35829	2.36812	NA	2.653	NA	NA	NA
CACNG6	3.16667	NA	3.51078	NA	3.859	NA	NA	NA
CACNG8	3.51562	3.01787	3.53699	NA	3.55	NA	NA	NA
CADPS2	2.20635	NA	2.21489	NA	2.211	NA	NA	NA
CALB1	Inf	NA	Inf	NA	Inf	2.91659	2.91659	NA
CALML5	22	NA	17.4123	NA	Inf	NA	NA	NA
CALML6	4.2	NA	4.46028	NA	3.563	NA	NA	NA
CAMK2B	2.02564	NA	NA	NA	2.068	NA	NA	NA
CAMK2N2	NA	NA	NA	NA	2.043	NA	NA	NA
CAMP	6.6	5.75581	7.1131	NA	12.988	NA	NA	NA
CAPN3	5.26667	NA	5.40609	NA	7.155	2.11594	2.11594	NA
CAPN9	2.04934	NA	2.03679	2.24096	2.215	NA	NA	NA
CARNS1	2.27374	2.71334	2.26468	NA	2.182	2.61537	2.61537	2.61537
CASS4	NA	NA	NA	NA	2.551	NA	NA	NA
CATSPER1	9.17647	4.79496	9.34144	10.2277	11.002	NA	NA	NA
CATSPERG	3.78234	3.44575	3.75871	4.12897	4.164	4.01728	4.01728	NA
CAV1	4.29412	3.68846	4.32356	NA	4.753	3.03768	3.03768	3.03768
CBLN1	2.93333	NA	2.98068	NA	3.301	NA	NA	NA
CBR3	3.12	NA	3.07528	3.3803	3.061	NA	NA	NA
CBR3-AS1	2.82353	2.8094	2.80321	NA	2.829	NA	NA	NA
CBS	45.1667	NA	49.4318	NA	51.026	5.80949	5.80949	5.80949
CBX2	2.23611	NA	2.24565	NA	2.782	NA	NA	NA
CCBL1	3.86885	2.75402	3.85355	4.22995	4.024	2.03376	2.03376	2.03376
CCDC108	3.25	NA	3.24185	NA	4.49	NA	NA	NA
CCDC109B	4.625	5.91689	4.94479	NA	6.678	NA	NA	NA
CCDC114	5.16216	4.26197	5.1939	5.70602	5.359	NA	NA	NA
CCDC136	27.25	24.1508	29.8086	NA	19.744	2.82	2.82	NA
CCDC144A	3.61538	2.11522	3.6951	NA	4.466	NA	NA	NA
CCDC144C	7	2.63206	6.73935	NA	8.209	NA	NA	NA
CCDC149	2	NA	NA	NA	NA	NA	NA	NA
CCDC150	2.04348	2.24981	2.01043	NA	2.156	NA	NA	NA
CCDC151	33	NA	36.7538	NA	Inf	NA	NA	NA
CCDC152	3	NA	2.92155	NA	3.284	NA	NA	NA
CCDC153	2.8125	NA	NA	NA	2.398	NA	NA	NA
CCDC158	4.07143	NA	4.06478	NA	4.407	NA	NA	NA
CCDC163P	2.14286	NA	2.10728	NA	2.526	NA	NA	NA
CCDC168	3.22222	3.83756	NA	NA	3.816	NA	NA	NA
CCDC24	NA	NA	NA	2.13075	2.243	NA	NA	NA
CCDC30	NA	NA	NA	NA	2.228	NA	NA	NA
CCDC69	8.3	7.06569	8.01048	NA	8.118	NA	NA	NA
CCDC79	11.3333	NA	12.7896	NA	Inf	NA	NA	NA
CCDC8	8	NA	8.95941	NA	Inf	NA	NA	NA
CCDC88A	2.24242	3.63206	2.27444	NA	2.73	NA	NA	NA
CCDC88B	2.72222	2.31043	2.73066	NA	2.65	NA	NA	NA
CCDC89	4.6	NA	NA	NA	3.764	NA	NA	NA
CCDC96	3.925	NA	3.93311	4.32311	3.88	NA	NA	NA
CCK	40.5	18.7598	38.2059	NA	29.574	5.85472	5.85472	5.85472
CCL20	17.4	19.4236	19.0442	21.0027	16.677	19.6158	19.6158	NA
CCL22	83	72.7507	90.4722	NA	Inf	NA	NA	NA
CCL28	2.14286	NA	NA	NA	2.6	NA	NA	NA
CCNE1	4.07547	3.65436	4.05424	4.45942	4.102	2.29601	2.29601	2.29601
CCNE2	3.05797	4.6755	3.03495	3.33533	3.381	5.35998	5.35998	5.35998
CCR10	10.8	11.4959	12.0585	11.6651	10.456	5.0237	5.0237	NA
CCRN4L	2.33702	2.01897	2.32309	2.5557	2.436	2.86914	2.86914	2.86914
CD109	9.25	NA	9.94405	NA	8.365	2.37106	2.37106	NA
CD177	Inf	Inf	Inf	NA	Inf	NA	NA	NA
CD200R1	13.5	NA	11.5339	NA	Inf	NA	NA	NA
CD22	22.625	20.5129	22.9494	NA	24.68	NA	NA	NA
CD274	3.25	NA	3.37092	NA	4.136	NA	NA	NA
CD300C	NA	NA	NA	NA	5.076	NA	NA	NA
CD4	NA	NA	NA	NA	2.077	NA	NA	NA
CD52	NA	NA	NA	NA	2.067	7.91195	7.91195	7.91195
CD55	2.14947	NA	2.135	2.35003	2.387	NA	NA	NA
CD6	3.4375	NA	3.58909	NA	5.306	NA	NA	NA
CD68	5.99217	5.06664	5.95524	6.54966	6.399	4.80539	4.80539	NA
CD7	37	52.4991	41.1071	24.4796	Inf	NA	NA	NA
CD74	3.53488	3.38693	3.55316	NA	3.772	NA	NA	NA
CD79A	8.57895	8.4228	8.48575	9.33595	8.995	NA	NA	NA
CDA	2.92727	2.23188	2.90602	3.19282	3.021	2.41162	2.41162	NA
CDC20	2.20896	NA	2.18849	2.41257	2.962	NA	NA	NA
CDC25A	NA	NA	NA	NA	2.02	2.47026	2.47026	NA
CDC25B	NA	NA	NA	2.08303	NA	NA	NA	NA
CDC45	6.79592	5.67276	6.71714	7.38471	7.053	NA	NA	NA
CDC6	2.2638	2.10926	2.25211	2.47799	2.223	NA	NA	NA
CDCA2	NA	NA	NA	NA	2.087	NA	NA	NA
CDCA5	2.25592	2.03454	2.23914	2.46724	2.457	NA	NA	NA
CDH15	12.625	21.0525	12.6978	NA	21.093	3.60583	3.60583	NA
CDH16	Inf	Inf	Inf	NA	Inf	NA	NA	NA
CDH24	2.31034	2.05621	2.29653	NA	2.509	NA	NA	NA
CDHR2	8.5614	8.89238	8.46947	9.3148	8.165	2.71145	2.71145	NA
CDK1	2.09346	NA	2.06255	NA	2.68	2.03393	2.03393	NA
CDK5R1	2.2328	2.07811	2.21704	2.43951	2.169	2.05914	2.05914	2.05914
CDKL2	4.88889	3.64142	5.40336	NA	5.088	NA	NA	NA
CDKN1A	3.13146	2.86795	3.11485	3.42777	3.264	2.82656	2.82656	2.82656
CDKN1C	4.44776	4.04548	4.44926	4.90052	5.226	3.13612	3.13612	3.13612
CDKN2B	2.10693	NA	2.09371	2.30257	2.07	NA	NA	NA
CDKN2C	2.75	NA	NA	NA	2.357	NA	NA	NA
CDKN2D	2.51515	2.2426	2.52161	2.77358	2.379	NA	NA	NA
CDR2L	2.03618	NA	2.02983	2.23067	2.105	NA	NA	NA
CDT1	2.22695	2.4297	2.21435	2.43698	2.368	2.22467	2.22467	2.22467
CDX1	4.16667	3.88571	4.53451	NA	4.582	NA	NA	NA
CEACAM16	4.33333	NA	4.3002	NA	8.268	NA	NA	NA
CEACAM22P	7.75	NA	8.50762	NA	Inf	NA	NA	NA
CEACAM5	3.23084	2.80195	3.21291	3.53373	3.314	3.3097	3.3097	3.3097
CEACAM6	NA	NA	NA	2.11275	NA	NA	NA	NA
CEACAM7	3.35714	3.07484	3.34423	NA	3.835	2.67626	2.67626	NA
CELF2	6	NA	6.63629	NA	4.824	NA	NA	NA
CELF5	NA	NA	NA	NA	2.087	NA	NA	NA
CELSR2	2.62651	NA	2.63822	NA	2.329	NA	NA	NA
CEMP1	2.20705	2.21008	2.19913	2.4164	2.471	NA	NA	NA
CENPA	NA	NA	NA	NA	2.084	NA	NA	NA
CENPJ	3.25366	2.77543	3.22863	3.54782	3.267	3.07468	3.07468	3.07468
CENPK	3.57778	2.91632	3.51076	3.86047	3.485	2.85298	2.85298	NA
CENPL	3.04444	2.91212	3.00862	NA	3.211	NA	NA	NA
CENPM	4	NA	4.08609	NA	3.222	3.90975	3.90975	3.90975
CEP128	3.43333	3.46705	3.38007	NA	3.377	2.83347	2.83347	NA
CEP152	2.27652	2.15997	2.26798	NA	2.488	NA	NA	NA
CEP19	2.7037	NA	2.68507	NA	2.533	NA	NA	NA
CEP85	NA	NA	NA	NA	NA	2.37763	2.37763	2.37763
CEP85L	NA	NA	NA	NA	2.417	NA	NA	NA
CERCAM	13.7143	10.8864	14.4725	NA	15.918	NA	NA	NA
CERS3	11.5	17.1534	11.3173	NA	11.602	NA	NA	NA
CES1	Inf	NA	Inf	NA	Inf	NA	NA	NA
CES3	2.4	NA	2.36497	NA	2.158	NA	NA	NA
CETP	5.27273	NA	5.56032	NA	5.335	NA	NA	NA
CFB	2.23426	2.36113	2.21832	NA	2.484	2.17552	2.17552	NA
CFD	3.825	3.39149	3.86079	4.24431	3.829	2.92373	2.92373	NA
CGB7	NA	NA	NA	NA	2.821	NA	NA	NA
CHAF1A	2.392	2.05955	2.36632	2.60462	2.764	NA	NA	NA
CHAF1B	3.72727	3.12902	3.67541	NA	5.962	NA	NA	NA
CHD5	2.53704	NA	2.51102	NA	3.772	NA	NA	NA
CHRNA9	14	NA	15.2788	NA	Inf	NA	NA	NA
CHRNB1	2.07285	NA	2.06934	2.27615	2.215	NA	NA	NA
CHST13	4.33333	NA	NA	NA	7.251	NA	NA	NA
CHST15	17.3333	NA	15.7656	NA	21.338	4.55156	4.55156	NA
CHST5	5.2	NA	5.37136	NA	5.16	NA	NA	NA
CHST6	5	9.13332	5.13333	NA	9.426	NA	NA	NA
CHST7	2.5	NA	2.50315	NA	2.245	NA	NA	NA
CHTF18	2.08257	NA	2.06792	2.27552	NA	NA	NA	NA
CIB2	7.07692	6.46845	7.21948	7.94355	8.479	NA	NA	NA
CIDEB	NA	NA	NA	NA	NA	2.89217	2.89217	NA
CILP2	4.16667	NA	4.0475	NA	4.824	NA	NA	NA
CITED4	2.10638	2.13865	2.06943	NA	NA	NA	NA	NA
CKAP2L	2.24706	NA	2.2495	NA	2.38	NA	NA	NA
CKM	15.3333	8.22731	13.6508	NA	17.627	NA	NA	NA
CKMT1A	NA	2.4241	NA	NA	2.231	NA	NA	NA
CKMT1B	2.59091	NA	2.68672	NA	3.269	NA	NA	NA
CKMT2	NA	NA	NA	NA	NA	3.33562	3.33562	NA
CLCA1	21.5	17.8267	23.9386	NA	Inf	5.50534	5.50534	NA
CLCN4	2.125	2.30339	2.10902	NA	2.189	NA	NA	NA
CLCNKA	21	NA	23.4334	NA	Inf	NA	NA	NA
CLCNKB	20	Inf	21.8518	NA	Inf	NA	NA	NA
CLDN10	12	10.5361	12.5686	NA	13.506	4.90694	4.90694	4.90694
CLDN23	NA	NA	NA	NA	2.336	NA	NA	NA
CLDN6	6.38462	7.75142	6.68555	7.34569	6.452	NA	NA	NA
CLIC2	6.25	3.49216	6.52417	NA	9.647	3.54158	3.54158	3.54158
CLIC3	2.91765	2.81226	2.88925	3.17699	2.997	3.04382	3.04382	3.04382
CLIP4	3.3186	2.94901	3.29995	3.62727	3.377	3.01234	3.01234	3.01234
CLPB	NA	NA	NA	NA	NA	NA	2.48633	NA
CLSPN	3.65	3.52416	3.62888	NA	3.966	NA	NA	NA
CLTCL1	5.63636	5.0091	5.3274	NA	4.963	NA	NA	NA
CLU	4.73585	4.28089	4.72265	NA	5.587	3.12535	3.12535	3.12535
CMPK2	2.64577	2.42989	2.62574	2.89692	2.275	2.8762	2.8762	NA
CNN3	5.02222	5.41263	4.88668	5.37428	5.065	4.79594	4.79594	NA
CNPY4	2.07778	NA	2.08344	2.28795	2.104	NA	NA	NA
CNTD2	6.35556	6.88917	6.23292	6.8565	6.046	NA	NA	NA
CNTFR	21.25	13.8971	23.2439	NA	16.883	NA	NA	NA
CNTLN	3.14286	NA	3.21987	NA	3.434	NA	NA	NA
CNTNAP1	10.3333	14.2259	10.2141	11.2378	11.58	NA	NA	NA
COCH	10.2353	11.4029	9.8696	NA	11.102	NA	NA	NA
COL16A1	NA	NA	NA	NA	NA	2.34351	2.34351	NA
COL1A1	5.41573	4.97529	5.39931	5.93199	5.344	5.90152	5.90152	NA
COL20A1	14.913	13.8166	14.3036	15.6957	15.227	NA	NA	NA
COL28A1	11.4	7.10572	12.5198	NA	21.507	NA	NA	NA
COL5A3	21.6667	14.5226	23.4547	NA	Inf	NA	NA	NA
COL6A1	18.1333	14.9539	18.6725	20.5467	26.473	3.61183	3.61183	3.61183
COL6A2	14	NA	15.4134	NA	Inf	NA	NA	NA
COL6A3	39	NA	42.5775	NA	Inf	10.1416	10.1416	NA
COL7A1	3.38947	3.73956	3.37881	NA	3.511	NA	NA	NA
COL8A2	11.6667	15.1103	12.8745	NA	14.31	NA	NA	NA
COL9A2	6.375	8.06889	6.99851	NA	4.601	NA	NA	NA
COL9A3	NA	NA	NA	2.13064	2.128	NA	NA	NA
COMTD1	NA	NA	NA	2.02345	NA	NA	NA	NA
CORO1A	6.65	10.8671	6.69293	NA	7.106	NA	NA	NA
CORO6	6.42857	NA	6.41835	NA	6.889	NA	NA	NA
COX6B2	16.3333	18.3407	16.5908	18.3018	16.102	NA	NA	NA
COX7A1	NA	NA	NA	NA	NA	11.6021	11.6021	NA
COX8C	NA	NA	NA	NA	NA	12.7033	12.7033	NA
CPAMD8	Inf	Inf	Inf	NA	Inf	2.07446	2.07446	NA
CPEB3	NA	NA	NA	NA	2.12	NA	NA	NA
CPEB4	2.18199	NA	2.16682	2.38416	2.265	2.31956	2.31956	2.31956
CPLX3	3.07143	NA	3.14229	NA	2.829	NA	NA	NA
CPM	6.1	3.56314	6.44052	NA	5.864	NA	NA	NA
CPT1C	14.8182	15.0136	14.8064	NA	16.194	NA	NA	NA
CPVL	6.66667	8.55697	6.66543	NA	7.042	12.9087	12.9087	12.9087
CRCT1	6.5	9.44892	7.20129	7.90757	6.816	2.41258	2.41258	2.41258
CRELD2	2.8193	2.58549	2.80165	3.08125	2.9	3.2436	3.2436	3.2436
CRISPLD2	5.15789	3.10237	4.88223	NA	4.701	4.4201	4.4201	NA
CROCC	2.04015	NA	2.02723	NA	2.052	NA	NA	NA
CROCCP3	2.63415	2.8887	2.61343	NA	2.963	NA	NA	NA
CRYGN	5.16667	NA	5.44054	NA	5.788	NA	NA	NA
CRYM	NA	NA	NA	NA	2.09	NA	NA	NA
CRYM-AS1	2.42105	NA	NA	NA	2.465	NA	NA	NA
CSAD	2.0106	NA	NA	2.19818	NA	2.11168	2.11168	2.11168
CSDC2	4.33333	NA	NA	NA	5.16	NA	NA	NA
CSF1	3.65714	2.6497	3.7019	NA	3.939	NA	NA	NA
CSF1R	NA	NA	NA	NA	2.009	NA	NA	NA
CSNK1A1P1	4.91667	NA	5.00304	NA	4.453	NA	NA	NA
CSPG4	2.93915	2.68267	2.91877	3.20723	2.968	5.16909	5.16909	5.16909
CSPG5	12.5	NA	12.8371	NA	11.602	3.09979	3.09979	NA
CSRNP1	2.02451	NA	2.01468	2.21624	NA	NA	NA	NA
CSRNP3	5.33333	NA	5.40232	NA	9.167	NA	NA	NA
CST1	25.5	10.7232	28.3598	21.8199	Inf	NA	NA	NA
CST4	NA	NA	NA	NA	NA	6.69342	6.69342	NA
CST6	15.6818	15.8081	16.4719	18.1756	27.297	8.55467	8.55467	8.55467
CST7	7.33333	21.6621	7.2167	7.9822	14.476	8.07242	8.07242	NA
CSTA	5.4	6.1335	5.43425	5.98265	5.816	5.60041	5.60041	5.60041
CTF1	14.3333	NA	12.5865	NA	15.716	NA	NA	NA
CTHRC1	12.5833	60.3876	12.859	14.099	13.203	42.2184	42.2184	42.2184
CTLA4	Inf	Inf	Inf	NA	Inf	11.821	11.821	NA
CTNNBIP1	2.16749	NA	2.14993	NA	2.258	NA	NA	NA
CTSE	2.5	NA	2.45639	NA	3.015	2.2255	2.2255	NA
CTSL1	3.096	2.81347	3.05865	3.36983	3.163	3.14634	3.14634	3.14634
CTSL2	11.6471	10.1221	11.2301	NA	8.574	4.95217	4.95217	4.95217
CX3CL1	3.76471	4.22716	3.80016	NA	3.998	NA	NA	NA
CXCL1	4.7	3.61872	4.52276	4.99168	4.825	NA	NA	NA
CXCL14	Inf	Inf	Inf	NA	Inf	NA	NA	NA
CXCL17	16.9167	64.5278	16.3095	17.9326	16.574	12.2687	12.2687	NA
CXCL2	3.04545	NA	3.09104	NA	4.02	2.01702	2.01702	NA
CXCL3	3.72727	NA	3.69363	NA	3.996	2.53282	2.53282	NA
CXCR4	2.2	NA	2.22636	NA	2.525	2.63596	2.63596	2.63596
CXorf61	NA	NA	NA	NA	NA	5.69423	5.69423	NA
CYB5R2	4.15789	3.66151	3.88264	4.27477	3.711	2.01834	2.01834	NA
CYP1A1	5.83333	5.05016	5.62967	NA	5.566	NA	4.45893	NA
CYP26A1	3.26667	NA	3.15361	NA	2.894	NA	NA	NA
CYP26B1	8.1	7.89823	8.08455	NA	8.173	NA	NA	NA
CYP2A6	3.75	NA	3.72964	NA	3.335	2.35035	2.35035	NA
CYP2A7	5.5	7.68753	5.61523	NA	6.664	NA	NA	NA
CYP2B6	3.68163	3.4469	3.65803	4.02015	3.945	3.24274	3.24274	3.24274
CYP2B7P1	6.53086	6.93348	6.59266	7.2586	6.925	3.31458	3.31458	NA
CYP2C18	3.2	NA	3.17083	NA	2.938	NA	NA	NA
CYP2C9	2.75	NA	NA	NA	4.549	NA	NA	NA
CYP2G1P	2.92308	NA	2.99538	NA	2.375	NA	NA	NA
CYP2J2	3.22222	NA	NA	NA	3.626	NA	NA	NA
CYP2U1	2.15385	2.43817	2.13531	NA	2.573	2.37488	2.37488	2.37488
CYP2W1	NA	3.17747	NA	NA	2.13	NA	NA	NA
CYP4F35P	2.59701	2.56639	2.61708	NA	2.349	NA	NA	NA
CYTH1	NA	NA	NA	NA	NA	2.00805	2.00805	NA
CYTH3	NA	NA	NA	NA	2.345	NA	NA	NA
DAB2	2.01747	NA	2.00669	NA	2.104	NA	NA	NA
DACH1	NA	NA	NA	NA	2.515	NA	NA	NA
DACT3	Inf	NA	Inf	NA	Inf	NA	NA	NA
DAPK1-IT1	NA	NA	NA	NA	NA	2.05098	2.05098	NA
DAZL	Inf	Inf	Inf	NA	Inf	74.3177	74.3177	74.3177
DBF4B	NA	NA	NA	NA	NA	2.15873	2.15873	NA
DCAF4L1	14.6098	11.9208	14.5928	16.0305	14.26	12.5909	12.5909	12.5909
DCAF8L1	Inf	Inf	Inf	NA	Inf	NA	NA	NA
DCHS1	NA	NA	NA	NA	2.41	NA	NA	NA
DDAH2	2.17132	NA	2.15774	2.3751	2.27	2.6727	2.6727	2.6727
DDC	NA	NA	NA	NA	2.03	NA	NA	NA
DDIT3	NA	NA	NA	2.12633	NA	2.23305	2.23305	2.23305
DDN	2.6	NA	NA	NA	2.544	NA	NA	NA
DDR2	3.38889	NA	3.26485	NA	3.485	2.70907	2.70907	NA
DDX12P	3.19672	2.82318	3.17784	NA	3.34	NA	NA	NA
DDX26B	2.01961	NA	NA	NA	2.614	NA	NA	NA
DDX43	6.15385	44.007	5.95054	NA	7.393	9.66306	9.66306	NA
DDX58	2.01928	NA	2.00272	2.2073	2.048	NA	NA	NA
DDX60	2.61154	2.31291	2.59158	2.85579	2.501	2.76009	2.76009	NA
DDX60L	3.20726	2.97748	3.18102	3.50394	3.07	3.53398	3.53398	3.53398
DEFB1	7.36364	4.90547	7.44996	7.71248	16.883	3.7939	3.7939	3.7939
DEGS1	2.31535	2.11596	2.30077	2.53173	2.263	2.28514	2.28514	2.28514
DENND2C	Inf	Inf	Inf	NA	Inf	NA	NA	NA
DEPDC1B	2.28333	NA	2.27745	NA	2.68	NA	NA	NA
DEPDC7	2.83333	NA	2.77519	NA	2.564	NA	NA	NA
DERL3	9.14286	8.61912	8.44705	NA	8.683	NA	NA	NA
DES	Inf	82.7909	Inf	55.1411	Inf	NA	NA	NA
DFNB31	2.85294	NA	2.86617	NA	3.459	NA	NA	NA
DGCR5	2.2	NA	NA	NA	2.012	NA	NA	NA
DGCR6	2.10345	NA	2.10585	NA	2.068	NA	NA	NA
DHDH	2.85714	NA	2.75897	NA	4.329	NA	NA	NA
DHRS2	5.0099	4.08872	4.94314	5.44901	5.383	7.49761	7.49761	7.49761
DIAPH3	2.6746	NA	2.66626	NA	2.78	NA	NA	NA
DIP2C	3.0757	2.61815	3.0558	3.36157	3.238	2.78464	2.78464	2.78464
DISP2	3.73529	3.20106	3.70749	4.07968	4.14	3.69378	3.69378	NA
DIXDC1	3.16923	2.80201	3.15726	NA	3.216	NA	NA	NA
DKFZP434A062	5.25	NA	NA	NA	3.816	NA	NA	NA
DKFZp434J0226	3.51351	3.2368	3.44135	3.77955	3.647	NA	NA	NA
DKFZp451A211	NA	NA	NA	NA	NA	7.45886	7.45886	NA
DKK1	6.60317	6.33832	6.44617	7.09842	7.329	5.78408	5.78408	5.78408
DLEC1	2.32558	NA	2.32266	NA	3.408	NA	NA	NA
DLGAP1	16.6667	NA	16.4366	NA	14.502	NA	NA	NA
DLL3	14.75	6.7111	14.7144	NA	17.403	NA	NA	NA
DLX1	NA	NA	NA	NA	NA	11.3166	11.3166	NA
DLX2	NA	NA	NA	NA	NA	9.77228	9.77228	NA
DLX3	18	12.1676	18.0864	NA	20.303	NA	NA	NA
DLX4	NA	NA	NA	NA	2.585	NA	NA	NA
DMBX1	5.74074	5.07248	5.60856	NA	6.286	NA	NA	NA
DMKN	3.2069	2.95701	3.18622	NA	3.04	NA	NA	NA
DMRTA1	4.75	7.81508	5.02018	NA	4.687	NA	NA	NA
DMRTB1	85	190.09	93.3432	38.2639	Inf	19.7652	19.7652	19.7652
DNAH2	3.125	NA	3.23437	NA	4.81	NA	NA	NA
DNAH6	5.625	5.87594	5.12001	NA	6.601	NA	NA	NA
DNAI1	5.44444	13.8372	5.89268	NA	4.611	NA	NA	NA
DNAJB5	3.21538	3.18915	3.1852	NA	4.332	NA	NA	NA
DNAJC25	2.04762	NA	2.05516	NA	2.288	NA	NA	NA
DNAJC27	NA	NA	NA	NA	2.175	NA	NA	NA
DNAJC6	4.36364	2.96734	4.14352	NA	4.029	3.62769	3.62769	3.62769
DNALI1	8.5	11.2535	8.72531	9.55492	11.457	21.3115	21.3115	21.3115
DNM1P35	4.14286	NA	3.78402	NA	6.916	NA	NA	NA
DNMT3B	2.63415	NA	2.56214	NA	2.231	NA	NA	NA
DOC2B	3.42857	NA	NA	NA	4.549	NA	NA	NA
DOCK11	2.76	2.84644	2.76304	NA	2.538	2.23485	2.23485	2.23485
DOCK4	2.08155	NA	2.06491	NA	NA	2.05167	2.05167	2.05167
DOK3	NA	NA	NA	NA	2.214	NA	NA	NA
DONSON	NA	NA	NA	2.11631	2.009	NA	NA	NA
DPCR1	20.2809	18.8769	20.208	22.2169	20.345	6.53944	6.53944	6.53944
DPEP1	2.91521	2.50068	2.89441	3.18539	2.938	2.5462	2.5462	NA
DPEP3	Inf	Inf	Inf	NA	Inf	NA	NA	NA
DPF1	4.17647	7.09804	4.11157	NA	3.952	NA	NA	NA
DPY19L2P2	3.63158	NA	3.61832	NA	5.438	21.0151	21.0151	NA
DPYD	2.70588	NA	2.76518	NA	4.175	NA	NA	NA
DRAM1	3.26471	2.51279	3.22842	3.54469	3.901	NA	NA	NA
DSC3	5.66667	NA	6.12136	NA	6.03	NA	NA	NA
DSCAML1	8.25	NA	NA	NA	5.801	NA	NA	NA
DSCC1	2.34444	NA	2.32565	2.56374	2.532	NA	NA	NA
DSCR9	NA	NA	NA	NA	2.385	NA	NA	NA
DSE	2.83333	NA	2.68636	NA	3.244	NA	NA	NA
DSG3	7.33333	NA	6.76566	NA	8.586	NA	NA	NA
DTHD1	2.43478	NA	2.44123	NA	2.175	NA	NA	NA
DTL	3.9375	3.09876	3.90967	NA	3.811	2.26582	2.26582	NA
DUOX2	2.51852	2.79562	2.53987	NA	2.38	NA	NA	NA
DUOXA1	2.5	NA	NA	NA	3.444	NA	NA	NA
DUSP1	NA	NA	NA	NA	NA	2.07874	2.07874	2.07874
DUSP10	NA	NA	NA	NA	2.593	NA	NA	NA
DUSP13	21.3333	NA	21.2143	NA	18.233	NA	NA	NA
DUSP27	20	NA	22.2227	NA	Inf	NA	NA	NA
DUSP5	2.45243	2.1409	2.43607	2.68131	2.346	2.63714	2.63714	2.63714
DUSP5P	28.4286	23.4127	29.6441	32.6881	35.155	5.19914	5.19914	NA
DVL2	2.03648	NA	2.02165	2.22364	2.2	NA	NA	NA
DYNC1I1	4.83333	NA	5.22624	NA	5.855	NA	NA	NA
DYNC2H1	2.39186	2.09799	2.37278	NA	2.472	NA	NA	NA
DYRK3	2.47059	NA	NA	NA	3.171	NA	NA	NA
DYSF	31.5	Inf	34.6426	NA	Inf	NA	NA	NA
DZIP1	NA	NA	NA	NA	2.033	NA	NA	NA
E2F1	3.72642	3.08098	3.72211	4.10117	3.48	NA	NA	NA
E2F2	9	4.31688	9.05214	NA	10.059	NA	NA	NA
E2F7	4.29412	3.92671	4.2551	4.67649	4.291	3.32103	3.32103	3.32103
E2F8	2.41379	NA	2.41305	NA	2.556	NA	NA	NA
EBF4	6.64286	3.76623	6.50197	NA	5.155	NA	NA	NA
ECI2	5.64706	NA	5.35758	NA	5.199	3.57779	3.57779	NA
ECM1	5.6	5.46374	5.63524	NA	5.973	2.6884	2.6884	2.6884
ECM2	10	NA	10.163	NA	12.327	NA	NA	NA
EEF1A2	3.05299	2.65115	3.031	3.33848	2.998	2.41285	2.41285	NA
EFEMP2	2.21519	NA	2.21822	NA	2.119	2.2248	2.2248	NA
EFHC2	NA	NA	NA	NA	2.305	NA	NA	NA
EFNA3	2.92308	2.07547	2.88547	NA	3.118	NA	NA	NA
EGF	7.0625	4.34567	6.63213	NA	7.267	4.54231	4.54231	4.54231
EGR2	NA	NA	NA	NA	3.982	NA	NA	NA
EGR3	4	NA	NA	NA	4.549	NA	NA	NA
EIF5A2	2.32039	NA	2.30553	NA	2.45	NA	NA	NA
ELF5	3.09524	NA	3.08513	NA	3.525	NA	NA	NA
ELFN2	4.63636	5.00472	4.67546	NA	3.996	NA	NA	NA
ELL2	NA	NA	NA	NA	NA	2.00796	2.00796	2.00796
ELMO1	6.27273	8.28562	6.62936	NA	5.997	5.18163	5.18163	NA
ELN	5.375	5.04673	5.33305	NA	6.432	NA	NA	NA
ELOVL5	28	NA	30.5186	NA	Inf	NA	NA	NA
ELOVL6	NA	NA	NA	NA	NA	2.12863	2.12863	NA
ELOVL7	2.19167	2.16565	2.17694	2.39605	2.338	2.11375	2.11375	2.11375
EML6	4.02727	3.64842	4.00446	NA	4.135	3.65818	3.65818	3.65818
EMP3	4.78261	5.40251	4.72716	5.19265	5.019	5.76147	5.76147	NA
ENDOU	3.5	NA	3.29749	NA	3.68	3.3071	3.3071	NA
ENO2	2.84528	2.71592	2.83188	3.11325	2.822	3.32588	3.32588	3.32588
ENO3	NA	NA	NA	NA	2.091	NA	NA	NA
ENO4	2.41667	NA	NA	NA	2.815	NA	NA	NA
EPHX3	3	NA	NA	NA	3.584	NA	NA	NA
EPSTI1	4.2695	3.53816	4.26229	4.69901	4.255	3.27954	3.27954	3.27954
ERO1LB	6.30952	5.15631	6.29622	6.92488	6.058	6.16534	6.16534	NA
ERV3-1	5.61194	5.88417	5.55567	6.10822	5.714	NA	NA	NA
ERV3-2	NA	NA	NA	NA	NA	2.74148	2.74148	2.74148
ERVH-6	NA	NA	NA	NA	NA	2.04559	2.04559	NA
ESCO2	NA	NA	NA	NA	2.719	NA	NA	NA
ESPN	7.25714	9.30432	7.45935	8.18325	6.772	NA	NA	NA
ESPNL	6.66667	6.84728	7.22834	NA	8.272	NA	NA	NA
ESPNP	3.55556	NA	3.53013	NA	3.911	NA	NA	NA
ESR2	NA	NA	NA	NA	3.092	NA	NA	NA
ETFDH	NA	NA	NA	2.16842	2.058	NA	NA	NA
ETNK2	11.6111	12.5123	11.6601	12.7985	11.946	NA	NA	NA
ETV1	3.03704	2.55117	3.02395	NA	2.9	2.61922	2.61922	2.61922
ETV2	NA	NA	NA	NA	2.235	NA	NA	NA
ETV7	NA	NA	2.43261	NA	3.082	NA	NA	NA
EVPLL	7.75	NA	7.26536	NA	6.201	NA	NA	NA
EXO1	5.1	NA	4.86819	NA	11.58	NA	NA	NA
EXOC3L1	3.2069	5.03342	3.17111	NA	3.262	NA	NA	NA
EXOC3L2	2.84211	NA	2.92127	NA	3.092	NA	NA	NA
EXTL1	3.8	NA	3.58199	NA	2.916	NA	NA	NA
F10	NA	NA	NA	NA	2.58	NA	NA	NA
F2	9.71429	20.7363	10.7222	NA	7.95	NA	NA	NA
F3	2.54545	2.18968	2.509	2.7614	2.662	NA	NA	NA
F7	3.1	3.23745	3.04386	NA	3.909	NA	NA	NA
FABP3	5.90698	12.9016	5.87881	6.46832	6.082	3.28211	3.28211	3.28211
FADS1	2.4902	2.19845	2.49715	2.73845	2.571	NA	NA	NA
FADS2	17.6667	13.0709	19.6814	NA	Inf	NA	NA	NA
FAIM2	4.1875	3.03223	4.14164	NA	3.898	NA	NA	NA
FAIM3	4.83333	NA	5.31554	NA	7.031	NA	NA	NA
FAM111B	3.82353	3.88817	3.83959	NA	4.286	NA	NA	NA
FAM115C	11	NA	9.7008	NA	13.235	NA	NA	NA
FAM124A	Inf	NA	Inf	NA	Inf	NA	NA	NA
FAM126A	NA	NA	NA	NA	2.175	NA	NA	NA
FAM127A	Inf	Inf	Inf	NA	Inf	NA	NA	NA
FAM132B	NA	NA	NA	NA	NA	5.14731	5.14731	5.14731
FAM151B	2.85	NA	2.84032	NA	3.596	NA	NA	NA
FAM161A	3.39286	2.5078	3.35078	NA	3.714	2.38478	2.38478	2.38478
FAM166B	NA	NA	NA	NA	3.626	NA	NA	NA
FAM169A	2.16038	NA	2.13981	NA	NA	2.50717	2.50717	NA
FAM171A2	5.625	5.13751	6.25366	NA	10.753	NA	NA	NA
FAM171B	14.1667	8.63059	14.7326	NA	25.379	5.35688	5.35688	5.35688
FAM176B	2.07282	NA	2.05929	2.26167	2.457	NA	NA	NA
FAM177B	3.41667	NA	3.45598	NA	5.724	NA	NA	NA
FAM184A	5	NA	NA	NA	4.222	NA	NA	NA
FAM214B	2.09853	NA	2.08483	2.29351	2.151	NA	NA	NA
FAM25A	44	16.3496	41.1479	31.622	28.62	NA	NA	NA
FAM27A	NA	NA	NA	NA	2.171	NA	NA	NA
FAM3B	NA	NA	NA	NA	NA	4.12476	4.12476	NA
FAM43A	3.39286	3.64263	3.26869	NA	4.523	2.42891	2.42891	2.42891
FAM46A	2.38732	2.17154	2.37782	2.61786	2.467	NA	NA	NA
FAM46C	5.8125	3.99997	5.57549	NA	5.628	2.95866	2.95866	2.95866
FAM47E	NA	NA	NA	NA	2.245	NA	NA	NA
FAM50B	Inf	Inf	Inf	NA	Inf	6.18335	6.18335	NA
FAM54A	7	6.20629	6.92924	NA	6.346	4.73626	4.73626	4.73626
FAM55C	3.91667	3.52106	3.90406	NA	4.21	NA	NA	NA
FAM59B	3.72727	4.33223	3.81843	NA	3.299	NA	NA	NA
FAM65C	2.89655	2.79838	2.90958	NA	2.89	2.68077	2.68077	2.68077
FAM70B	2.15385	NA	2.14075	2.35427	2.277	NA	NA	NA
FAM71E2	39.6	56.3057	40.6848	44.7459	38.06	NA	NA	NA
FAM83D	2.71795	2.67799	2.67652	2.95439	4.316	2.37051	2.37051	NA
FAM86FP	NA	NA	NA	NA	2.127	NA	NA	NA
FANCA	NA	4.82433	NA	NA	NA	4.41123	4.41123	NA
FANCD2	2.89256	2.52207	2.8568	NA	2.7	2.24216	2.24216	2.24216
FANCG	2.42623	NA	2.40063	2.64461	2.742	NA	NA	NA
FAP	26	NA	21.6008	NA	Inf	NA	NA	NA
FAS	2.53571	2.56625	2.49148	NA	2.886	2.51535	2.51535	NA
FBF1	2.86747	2.65557	2.83458	NA	3.947	NA	NA	NA
FBLN2	103	NA	113.996	NA	Inf	NA	NA	NA
FBN1	5.75	NA	6.51698	NA	4.341	NA	NA	NA
FBXL13	6.28571	4.23461	6.24211	6.86035	6.914	6.66222	6.66222	NA
FBXL19-AS1	NA	NA	NA	2.09168	NA	NA	NA	NA
FBXL22	NA	NA	NA	NA	2.196	NA	NA	NA
FBXL6	NA	NA	NA	2.12048	2.176	NA	NA	NA
FBXO2	22.75	21.5809	23.5456	25.7553	36.465	3.94495	3.94495	3.94495
FBXO24	9.6	6.15266	9.09499	NA	12.889	7.30071	7.30071	7.30071
FBXO27	17	11.0484	15.3884	NA	12.988	NA	NA	NA
FBXO44	3.39	2.86827	3.3387	NA	2.909	NA	NA	NA
FBXO6	48.5	125.491	53.5682	31.9146	Inf	11.6545	11.6545	NA
FCGBP	2.36272	NA	2.34687	2.58183	2.65	3.01859	3.01859	3.01859
FCGR1A	5.4	NA	5.84849	NA	9.54	NA	NA	NA
FCHO1	2.77778	NA	2.79282	NA	2.708	NA	NA	NA
FDPSL2A	NA	NA	NA	NA	2.114	NA	NA	NA
FDXACB1	NA	NA	NA	NA	2.076	NA	NA	NA
FEN1	2.84935	2.5534	2.83655	3.12242	2.694	2.55493	2.55493	NA
FER1L5	7	NA	7.84875	NA	9.851	NA	NA	NA
FERMT2	10.5	NA	10.2644	NA	12.525	11.9955	11.9955	11.9955
FES	4.8	4.62704	4.75293	NA	5.28	8.64898	8.64898	NA
FEV	6	NA	NA	NA	4.401	NA	NA	NA
FFAR2	2.95775	2.36156	2.93455	3.22811	2.955	2.05041	2.05041	NA
FGF18	2.66667	3.1583	2.68568	NA	2.587	2.64182	2.64182	2.64182
FGF2	3.59259	9.08061	3.60853	NA	4.86	4.33349	4.33349	NA
FGF21	5.27273	4.40945	5.28503	5.81931	5.473	3.53785	3.53785	NA
FGFBP1	8.66667	NA	7.55309	NA	10.205	NA	NA	NA
FHAD1	2.48	NA	2.46215	NA	2.259	NA	NA	NA
FHL1	17.5	NA	19.8842	NA	Inf	6.76762	6.76762	NA
FHL3	NA	NA	NA	NA	2.309	NA	NA	NA
FIBCD1	6.14894	6.05636	6.03815	6.65131	7.178	2.5544	2.5544	NA
FIGNL1	NA	NA	NA	NA	2.611	NA	NA	NA
FILIP1	13	11.6702	13.0177	NA	11.964	NA	NA	NA
FKBP6	Inf	NA	Inf	NA	Inf	NA	NA	NA
FLJ12334	4.14286	NA	4.45828	NA	6.692	NA	NA	NA
FLJ14107	NA	NA	NA	NA	2.385	NA	NA	NA
FLJ20021	2.01852	NA	2.04305	2.24216	NA	NA	NA	NA
FLJ22447	29	13.7947	NA	NA	Inf	NA	NA	NA
FLJ36000	53.5	Inf	58.1794	NA	Inf	NA	NA	NA
FLJ40434	8.71429	9.0859	8.85074	9.72474	9.431	NA	NA	NA
FLJ40852	9.85714	8.03289	10.8478	NA	8.547	NA	NA	NA
FLJ41278	2.64706	NA	NA	NA	4.341	NA	NA	NA
FLJ41484	33.5	NA	36.733	NA	Inf	NA	6.1483	NA
FLJ42289	3	NA	NA	NA	5.79	NA	NA	NA
FLJ43860	16	NA	14.8887	NA	13.235	NA	NA	NA
FLNC	223.118	280.861	221.373	243.686	220.876	20.7167	20.7167	20.7167
FLT3LG	NA	NA	NA	NA	2.593	NA	NA	NA
FLT4	20	NA	22.2347	NA	Inf	NA	NA	NA
FLVCR2	2.095	NA	2.08565	NA	2.058	NA	NA	NA
FMR1NB	Inf	Inf	Inf	NA	Inf	19.9171	19.9171	NA
FN1	2.20183	4.24728	2.21006	NA	2.513	8.13315	8.13315	NA
FN3K	2.03297	NA	2.01371	2.21837	2.299	NA	NA	NA
FN3KRP	NA	NA	NA	2.06531	NA	NA	NA	NA
FNDC4	30.6667	16.3609	30.4106	29.264	23.27	NA	NA	NA
FNDC5	2.31818	NA	NA	NA	2.203	NA	NA	NA
FOLR1	3.24242	2.85688	3.24038	NA	3.996	NA	NA	NA
FOSB	2.77731	2.82858	2.75838	3.03559	2.767	3.53647	3.53647	NA
FOXA3	NA	NA	NA	2.01033	NA	NA	NA	NA
FOXJ1	11	9.31057	10.8706	11.9758	12.481	NA	NA	NA
FREM1	52	NA	42.8649	NA	Inf	NA	NA	NA
FRZB	3.04348	3.8961	3.10176	NA	2.76	2.11213	2.11213	NA
FSCN1	4.11765	3.3556	4.08001	NA	4.67	2.08382	2.08382	NA
FSD1	7	NA	6.9175	NA	4.351	NA	NA	NA
FSTL1	5.2	NA	5.78267	NA	5.16	3.5102	3.5102	NA
FSTL3	2.55056	2.52715	2.53305	2.78633	2.662	2.38597	2.38597	2.38597
FSTL4	18	NA	19.1138	NA	Inf	NA	NA	NA
FTCD	10.2308	9.50522	9.74515	NA	6.617	NA	NA	NA
FXYD2	NA	NA	NA	NA	NA	7.5812	7.5812	7.5812
FXYD6	Inf	Inf	Inf	NA	Inf	NA	NA	NA
FZD2	6.66667	6.11359	7.32557	NA	7.731	10.1489	10.1489	NA
GAB2	2.13293	NA	2.11737	NA	2.208	NA	NA	NA
GABARAPL1	2.9619	2.53186	2.94364	3.23983	3.172	2.61372	2.61372	2.61372
GABBR1	2.46774	2.91378	2.46791	NA	2.017	NA	NA	NA
GABRR1	25	NA	28.2103	NA	Inf	NA	NA	NA
GADD45B	2.20909	NA	2.18744	2.40826	2.211	2.58567	2.58567	NA
GAGE1	Inf	NA	Inf	NA	Inf	NA	NA	NA
GAGE3	NA	NA	NA	NA	NA	24.7932	24.7932	24.7932
GAL3ST3	18.5	18.6925	17.6122	NA	12.402	NA	NA	NA
GAL3ST4	2.84615	NA	2.90553	NA	3.859	NA	NA	NA
GALNT5	2.26627	2.12079	2.24667	2.47345	2.286	2.00488	2.00488	NA
GALNT9	NA	NA	NA	NA	2.127	NA	NA	NA
GALR2	7.85714	4.91282	8.54252	NA	7.632	NA	NA	NA
GARNL3	NA	NA	NA	NA	2.033	NA	NA	NA
GAS2L2	2.88889	NA	NA	NA	2.474	NA	NA	NA
GAS6	14.625	16.9158	15.3545	NA	14.889	NA	NA	NA
GAST	16	Inf	17.7189	12.3682	Inf	2.73036	2.73036	NA
GATM	3.6	NA	3.91115	NA	3.563	NA	NA	NA
GBA	2.51838	2.17294	2.5066	2.75545	2.72	NA	NA	NA
GBAP1	NA	NA	NA	NA	2.122	3.06297	3.06297	3.06297
GBP1	2.01515	NA	2.00583	NA	NA	NA	NA	NA
GBP4	2.19231	NA	2.24364	NA	NA	NA	NA	NA
GCAT	2.1962	2.17223	2.19197	2.41045	2.355	NA	NA	NA
GCG	24	32.0129	24.3038	26.8007	27.035	23.1039	23.1039	23.1039
GCKR	3.58621	3.37257	3.53536	3.87879	4.574	NA	NA	NA
GCNT1	NA	NA	NA	NA	2.385	NA	NA	NA
GCNT4	6.5	7.592	6.77738	NA	10.038	NA	NA	NA
GDAP1	NA	NA	NA	NA	2.502	NA	NA	NA
GDAP1L1	3.66071	3.15249	3.64121	NA	3.902	NA	NA	NA
GDPD4	57.5	60.528	63.369	48.7453	Inf	NA	NA	NA
GDPD5	3.22727	3.13755	3.17249	3.49695	3.144	NA	NA	NA
GEM	4.16	3.50812	4.1443	4.56442	4.012	3.1267	3.1267	3.1267
GEN1	2.05444	NA	2.04445	NA	2.153	NA	NA	NA
GFAP	3.75	NA	NA	NA	3.353	NA	NA	NA
GFI1	3.24138	3.08152	3.22608	NA	2.655	NA	NA	NA
GGH	3.53571	3.60573	3.51872	3.86888	3.207	2.83991	2.83991	2.83991
GGT1	2.83152	2.59742	2.81077	NA	2.745	NA	NA	NA
GGT6	4.19565	3.98326	4.19177	4.61241	4.133	2.9923	2.9923	2.9923
GGT7	3.60843	2.94633	3.57452	3.92807	4.176	NA	NA	NA
GGT8P	40	14.4156	37.6288	NA	24.815	NA	NA	NA
GHSR	21.5	NA	23.6012	NA	Inf	NA	NA	NA
GINS1	2.02597	NA	2.01399	NA	NA	2.07591	2.07591	2.07591
GINS2	NA	2.13131	NA	NA	NA	NA	NA	NA
GINS4	5.08333	3.40343	5.62366	NA	5.788	NA	NA	NA
GIPR	3.43548	3.39516	3.4246	3.76287	3.458	NA	NA	NA
GJA1	NA	NA	NA	NA	NA	6.09186	6.09186	NA
GJA3	4.40741	4.12256	4.41636	NA	4.319	2.35699	2.35699	NA
GJA5	5.25	NA	5.78229	NA	Inf	NA	NA	NA
GJB4	3.39655	2.85922	3.36546	3.69887	3.426	NA	NA	NA
GJB7	9	NA	9.32872	NA	7.506	NA	NA	NA
GK	2.67742	2.3059	2.66482	NA	2.782	NA	NA	NA
GLA	2.40884	NA	2.39943	2.64289	2.788	2.37867	2.37867	2.37867
GLB1L	2.5679	2.03146	2.56935	2.82312	2.534	2.27153	2.27153	2.27153
GLB1L3	5.7	NA	6.2226	NA	5.801	28.2002	28.2002	28.2002
GLIPR1L1	4.2	NA	NA	NA	Inf	NA	NA	NA
GLIPR1L2	NA	NA	NA	NA	2.385	NA	NA	NA
GNAL	2.59259	NA	2.56971	NA	2.533	NA	NA	NA
GNAO1	5.11111	NA	5.05127	NA	6.958	NA	NA	NA
GNB4	2.2069	NA	2.20141	NA	2.161	NA	NA	NA
GNG7	3.28571	NA	3.28734	NA	2.641	NA	NA	NA
GNN	3.8	NA	3.7723	NA	3.349	NA	NA	NA
GOLGA6L5	3.94737	3.11891	3.72728	NA	3.458	NA	NA	NA
GOLGA6L9	2.16981	NA	2.15136	NA	2.357	NA	NA	NA
GOLGA7B	2.78378	2.62284	2.784	NA	3.276	NA	NA	NA
GOLT1A	NA	NA	NA	2.0873	NA	NA	NA	NA
GPANK1	NA	NA	NA	NA	NA	2.15873	2.15873	NA
GPAT2	3.2	28.8164	3.31213	NA	2.788	9.90314	9.90314	NA
GPC1	2.94118	3.79177	2.92448	3.21707	3.483	4.81685	4.81685	4.81685
GPC3	14	12.1216	13.7036	NA	13.052	NA	NA	NA
GPC4	3.97115	3.41994	3.96994	4.36851	4.366	3.7851	3.7851	3.7851
GPER	3.68675	4.9296	3.69777	NA	3.876	3.13877	3.13877	NA
GPNMB	14.4444	12.8927	14.7629	NA	16.536	2.95556	2.95556	2.95556
GPR111	NA	3.69647	NA	NA	NA	NA	NA	NA
GPR116	12.875	23.1524	13.46	NA	13.674	10.0868	10.0868	NA
GPR124	5.2	NA	NA	NA	4.341	NA	NA	NA
GPR132	3	NA	NA	NA	2.227	NA	NA	NA
GPR137C	6.83333	5.82557	7.01822	NA	10.151	NA	NA	NA
GPR146	NA	NA	NA	NA	2.219	NA	NA	NA
GPR153	2.92672	2.60991	2.91613	3.20955	3.093	NA	NA	NA
GPR155	2.84615	NA	2.85093	NA	2.862	NA	NA	NA
GPR173	NA	NA	NA	NA	2.586	NA	NA	NA
GPR176	4.36364	NA	4.13805	NA	4.293	NA	NA	NA
GPR20	11.1429	6.41999	11.1969	10.845	10.577	NA	NA	NA
GPR3	2.66667	NA	NA	NA	3.377	NA	NA	NA
GPR4	8.66667	NA	9.4951	NA	12.402	NA	NA	NA
GPR68	2.18919	NA	2.18121	NA	2.163	NA	NA	NA
GPR83	13.4444	7.97194	12.8269	NA	15.9	5.74728	5.74728	5.74728
GPR98	Inf	NA	Inf	NA	Inf	NA	NA	NA
GPRIN1	2.53846	2.47852	2.53555	NA	2.731	NA	NA	NA
GPSM1	3.13008	3.06679	3.12548	NA	2.904	3.04172	3.04172	3.04172
GPSM3	2.52632	NA	NA	NA	2.296	NA	NA	NA
GPX3	3.5	3.13727	3.4713	3.82568	3.552	3.45716	3.45716	3.45716
GRAMD2	2.87719	2.76201	2.84973	NA	2.875	NA	NA	NA
GRASP	NA	NA	NA	NA	Inf	NA	NA	NA
GRID2IP	3.41176	NA	3.31955	NA	3.596	NA	NA	NA
GRIK4	Inf	NA	Inf	NA	Inf	NA	NA	NA
GRIN1	2.44615	NA	2.4365	NA	2.542	NA	NA	NA
GRIN2B	Inf	NA	Inf	NA	Inf	NA	NA	NA
GRIN2C	2.30769	NA	NA	NA	2.175	NA	NA	NA
GRIP1	2.27907	NA	2.30341	NA	2.203	NA	NA	NA
GRIP2	3.375	NA	3.35914	NA	3.241	NA	NA	NA
GSG2	NA	NA	NA	NA	2.003	NA	NA	NA
GSTA4	4.39326	3.83812	4.35886	4.80204	4.376	3.71288	3.71288	3.71288
GSTM3	5	NA	5.17434	NA	5.801	2.93115	2.93115	NA
GTSE1	2.06087	NA	2.04977	NA	2.515	NA	NA	NA
GTSF1	Inf	Inf	Inf	NA	Inf	6.74384	6.74384	NA
GUCA2A	12.5714	14.9173	13.8394	15.2752	16.4	NA	NA	NA
GUCA2B	7.6	8.65504	8.0732	8.86154	7.036	NA	NA	NA
GUCY2C	3.88889	NA	4.33831	NA	4.963	NA	NA	NA
GUSBP11	NA	NA	NA	2.11756	NA	NA	NA	NA
GVINP1	2.23333	2.01735	2.18962	NA	2.465	NA	NA	NA
GZMM	NA	NA	NA	NA	3.878	NA	NA	NA
H19	223.5	377.034	244.891	269.731	340.948	27.0706	27.0706	27.0706
H2AFY2	2.53333	NA	NA	NA	2.812	NA	NA	NA
HACE1	3.76923	7.40202	4.12754	NA	4.639	10.9018	10.9018	NA
HAL	2.6	NA	NA	NA	2.345	NA	NA	NA
HAP1	91	9.44054	74.1158	NA	Inf	NA	NA	NA
HAPLN3	9.25	6.06539	10.133	NA	7.319	NA	NA	NA
HAS1	4.63636	NA	4.55568	NA	4.926	NA	NA	NA
HCFC1R1	NA	2.12238	NA	NA	NA	2.65982	2.65982	2.65982
HCG11	2.30769	NA	2.31385	NA	2.511	NA	NA	NA
HCG27	2.28947	NA	2.27391	NA	2.187	NA	NA	NA
HCG4	NA	4.27688	NA	NA	2.045	NA	NA	NA
HCLS1	4.28571	5.09425	4.2286	4.64595	4.438	NA	NA	NA
HCN2	2.38462	2.6715	NA	NA	NA	NA	NA	NA
HCN3	2.1	NA	2.08495	NA	NA	NA	NA	NA
HCP5	5.42857	6.62628	5.56609	NA	5.62	7.44787	7.44787	7.44787
HDAC9	2.36842	NA	NA	NA	2.275	NA	NA	NA
HDGFL1	Inf	Inf	Inf	NA	Inf	NA	NA	NA
HECW2	16	10.0351	16.2322	NA	20.303	NA	NA	NA
HEG1	12.3636	14.1007	11.7311	NA	13.648	NA	NA	NA
HELB	2	NA	NA	NA	2.093	NA	NA	NA
HEPHL1	2.59259	NA	2.52155	NA	2.671	NA	NA	NA
HERC5	17.4706	15.1995	18.0481	19.9256	27.427	17.4363	17.4363	17.4363
HERC6	2.43015	2.16879	2.41058	2.65738	2.409	2.44404	2.44404	NA
HES2	3.84615	3.60348	4.01037	NA	4.81	NA	NA	NA
HES4	4.52577	3.6444	4.49801	4.96348	4.965	3.93964	3.93964	3.93964
HES7	17.75	28.8436	17.7523	NA	20.119	NA	NA	NA
HEXIM1	NA	NA	NA	NA	NA	2.11447	2.11447	2.11447
HEY1	NA	NA	NA	NA	2.292	NA	NA	NA
HGFAC	5.5	NA	NA	NA	5.03	NA	NA	NA
HHEX	2.61111	NA	2.68702	NA	3.807	2.28305	2.28305	NA
HHIPL2	3.86957	2.97041	3.90688	NA	4.77	2.57807	2.57807	2.57807
HHLA2	3.46429	2.60505	3.40768	3.75088	3.906	NA	NA	NA
HIF3A	73	16.2976	59.8566	NA	Inf	NA	NA	NA
HIPK4	3.25	NA	NA	NA	3.764	NA	NA	NA
HIST1H1C	2.15734	2.11326	2.14219	2.3581	2.13	2.85483	2.85483	2.85483
HIST1H1T	NA	NA	NA	NA	NA	2.27161	2.27161	2.27161
HIST1H2AE	2.18182	NA	NA	NA	2.296	2.04346	2.04346	NA
HIST1H2AI	2.1	NA	NA	NA	3.053	NA	NA	NA
HIST1H2BC	2.11905	NA	2.1162	2.32929	2.2	2.80336	2.80336	2.80336
HIST1H2BE	2.8	NA	NA	NA	2.783	NA	NA	NA
HIST1H2BG	NA	NA	NA	2.16749	2.143	NA	NA	NA
HIST1H2BJ	NA	NA	NA	NA	2.091	NA	NA	NA
HIST1H3D	2.05128	NA	2.00606	NA	2.32	NA	NA	NA
HIST1H3H	NA	NA	NA	NA	NA	2.34115	2.34115	2.34115
HIST1H3J	2.69231	NA	NA	NA	2.862	NA	NA	NA
HIST1H4D	3.7	NA	3.55248	3.91294	3.102	NA	NA	NA
HIST1H4H	3.26531	2.82427	3.2567	3.57763	3.087	3.06859	3.06859	3.06859
HIST1H4I	NA	NA	NA	NA	2.412	NA	NA	NA
HIST1H4K	3.18182	NA	NA	3.45551	2.724	NA	NA	NA
HLA-B	4.16255	3.55932	4.13612	4.55337	4.299	3.31472	3.31472	3.31472
HLA-C	2.6539	2.34374	2.63511	2.90234	2.699	3.06075	3.06075	3.06075
HLA-DOA	Inf	NA	NA	NA	Inf	NA	NA	NA
HLA-DOB	4.21429	5.34067	4.17437	NA	3.626	NA	NA	NA
HLA-F	4.49215	4.19831	4.46976	NA	4.628	2.8255	2.8255	2.8255
HLA-F-AS1	3.77381	3.65064	3.77842	NA	3.774	NA	NA	NA
HLA-G	95.25	46.1149	104	NA	Inf	2.83064	2.83064	2.83064
HLA-J	NA	2.21782	NA	NA	2.03	NA	NA	NA
HLTF	Inf	NA	Inf	NA	Inf	7.2194	7.2194	NA
HMGCS2	12	NA	11.0649	NA	9.277	NA	NA	NA
HMGN3	2.0695	NA	2.05171	2.26046	2.333	2.44988	2.44988	2.44988
HMMR	NA	NA	NA	NA	2.181	NA	NA	NA
HMP19	Inf	NA	Inf	NA	Inf	NA	NA	NA
HORMAD1	Inf	Inf	Inf	NA	Inf	39.0484	39.0484	NA
HOXC10	6.70588	8.09533	6.56055	7.22696	6.971	2.8994	2.8994	2.8994
HOXC11	6.09091	7.37769	6.25229	NA	8.586	NA	NA	NA
HOXC12	4.83333	NA	NA	NA	7.031	NA	NA	NA
HOXC13	2.46875	2.29854	2.45659	NA	2.504	NA	NA	NA
HOXD1	Inf	Inf	Inf	NA	Inf	6.55943	6.55943	NA
HOXD8	2.92857	NA	3.03641	NA	3.859	NA	NA	NA
HOXD-AS1	9.90909	10.486	9.44142	NA	6.958	3.2684	3.2684	NA
HPN	13.6316	9.61675	13.1183	14.4388	10.411	2.38543	2.38543	2.38543
HPSE	7.17647	7.60369	7.09653	NA	7.718	4.36471	4.36471	NA
HRC	NA	NA	NA	NA	3.033	NA	NA	NA
HSD11B1L	2.93617	NA	2.93483	NA	2.881	NA	NA	NA
HSD17B14	3.2	NA	NA	NA	3.584	NA	NA	NA
HSD17B6	20	17.7445	21.9078	NA	19.852	28.8596	28.8596	NA
HSD3BP4	NA	NA	NA	NA	5.724	NA	NA	NA
HSF5	20	NA	21.5088	NA	Inf	6.8567	6.8567	NA
HSH2D	2.09647	NA	2.08006	2.29145	2.08	NA	NA	NA
HSP90B3P	4	NA	3.40241	NA	5.801	NA	NA	NA
HSPA12A	5.94872	5.18495	5.82821	NA	6.058	4.73477	4.73477	4.73477
HSPA1L	3.7	3.17835	3.67596	NA	3.496	2.7659	2.7659	NA
HSPA2	7.52	7.54609	7.27784	8.01402	8.183	8.61338	8.61338	NA
HSPA6	2.53846	NA	NA	NA	5.076	NA	NA	NA
HSPB1	2.05805	NA	2.04343	2.24858	2.081	2.01839	2.01839	2.01839
HSPB11	NA	NA	NA	2.11811	NA	NA	NA	NA
HSPB6	4.15385	5.34696	4.12833	4.54631	4.182	NA	NA	NA
HSPB8	19.6667	13.0612	21.4733	NA	Inf	3.75692	3.75692	NA
HSPB9	3.27273	NA	3.13087	NA	3.711	NA	NA	NA
HTR2B	NA	NA	NA	NA	2.653	NA	NA	NA
HVCN1	NA	NA	NA	NA	2.412	NA	NA	NA
HYAL1	4.08163	5.92005	4.12893	NA	4.773	NA	NA	NA
HYDIN	4.75	NA	4.58838	NA	4.332	NA	NA	NA
ICAM2	NA	NA	NA	NA	2.551	NA	NA	NA
ICAM4	20	NA	NA	NA	Inf	NA	NA	NA
ICAM5	9.1875	8.68021	8.662	9.50809	8.131	NA	NA	NA
IFFO1	NA	NA	NA	NA	2.112	NA	NA	NA
IFI16	3	NA	3.00087	NA	5.257	NA	NA	NA
IFI27	2.78605	2.43058	2.76373	3.04663	3.023	2.20598	2.20598	NA
IFI27L1	2.9589	2.61639	2.9025	3.20138	3.177	NA	NA	NA
IFI30	3.5339	2.84538	3.51048	3.86922	4.488	3.27904	3.27904	NA
IFI35	2.57862	2.29059	2.56029	2.82088	2.659	2.60766	2.60766	2.60766
IFI44	2.58549	2.30017	2.56705	2.82978	2.704	2.79989	2.79989	2.79989
IFI44L	3.37705	3.04823	3.34931	3.69371	3.636	3.04787	3.04787	NA
IFI6	3.27163	2.94905	3.24596	3.57767	3.533	2.50777	2.50777	2.50777
IFIH1	2.41423	2.11675	2.39433	2.63879	2.289	2.34129	2.34129	NA
IFIT1	3.45058	2.99345	3.42101	3.77328	3.168	3.68916	3.68916	NA
IFIT2	3.00587	2.62908	2.98042	3.28653	2.88	3.44302	3.44302	NA
IFIT3	3.61745	3.33748	3.58998	3.95965	3.377	3.48676	3.48676	NA
IFIT5	2.02311	NA	2.00624	2.21183	2.006	NA	NA	NA
IFITM1	9.25731	7.6455	9.20423	10.1571	9.647	8.61401	8.61401	8.61401
IFITM2	NA	NA	NA	NA	NA	2.05675	2.05675	NA
IFITM3	3.80322	3.15717	3.77037	4.15822	3.585	3.88476	3.88476	3.88476
IGDCC4	3	NA	NA	NA	3.033	NA	NA	NA
IGF2	32	2.38626	26.8351	NA	Inf	NA	NA	NA
IGF2-AS1	5.15385	NA	5.22272	NA	6.512	NA	NA	NA
IGFBP1	417	210.709	461.065	189.059	Inf	79.0847	79.0847	79.0847
IGFBP3	Inf	Inf	Inf	NA	Inf	11.1136	11.1136	NA
IGFBP5	Inf	Inf	Inf	NA	Inf	NA	NA	NA
IGFL1	42	67.0516	34.6793	18.0156	Inf	NA	NA	NA
IGFLR1	NA	2.1891	NA	NA	2.515	NA	NA	NA
IGFN1	20.6522	18.5062	20.8307	NA	21.094	NA	NA	NA
IGSF1	3.95455	NA	3.88507	NA	4.136	NA	NA	NA
IGSF22	NA	NA	NA	NA	2.008	NA	NA	NA
IGSF23	3.17391	NA	3.09576	3.40481	2.989	NA	NA	NA
IKBIP	4.17949	5.05027	4.14457	NA	4.172	2.16214	2.16214	NA
IL11	2.31746	2.42059	2.32377	NA	2.243	2.30339	2.30339	NA
IL12A	5	NA	NA	NA	5.801	NA	NA	NA
IL16	2.6087	NA	2.60919	NA	2.938	NA	NA	NA
IL17C	NA	NA	NA	NA	3.033	NA	NA	NA
IL17D	NA	NA	NA	NA	2.04	NA	NA	NA
IL17RB	2.25957	2.50995	2.24908	2.47072	2.738	2.13341	2.13341	NA
IL17RD	9.2	6.76022	10.1686	NA	15.772	NA	NA	NA
IL17REL	4.29412	NA	4.1447	NA	4.74	NA	NA	NA
IL1A	24	15.869	24.4147	NA	27.501	NA	NA	NA
IL1B	9.33333	6.89447	8.67473	9.49675	13.398	NA	2.43806	NA
IL1R1	3.85	3.71373	3.79619	NA	4.778	3.74757	3.74757	3.74757
IL1R2	2.33333	NA	NA	NA	2.614	NA	NA	NA
IL20RB	2.08413	NA	2.071	2.27777	2.259	2.18334	2.18334	2.18334
IL23A	4.38462	9.0069	NA	NA	3.753	3.30586	3.30586	NA
IL28A	NA	NA	NA	NA	NA	2.16102	2.16102	NA
IL28RA	2.62281	2.1718	2.59823	NA	3.004	NA	NA	NA
IL2RB	10	24.6118	10.825	NA	12.061	NA	NA	NA
IL2RG	74.1667	62.7612	81.4053	80.649	84.906	NA	3.22098	NA
IL32	46.5	18.8574	47.1294	NA	51.476	NA	NA	NA
IL36RN	6.75	NA	6.90533	NA	7.976	NA	NA	NA
IL4I1	4.33333	NA	4.57648	NA	3.1	NA	NA	NA
IL8	3.55172	3.33441	3.51681	NA	3.291	3.19763	3.19763	3.19763
ILDR2	8.125	13.3672	8.52864	NA	11.727	3.56892	3.56892	NA
ING2	2.53947	2.22876	2.49492	2.74202	2.443	2.13203	2.13203	2.13203
INHBB	21	14.2105	19.497	NA	15.772	NA	NA	NA
INHBC	NA	NA	NA	NA	2.509	NA	NA	NA
INHBE	5.91129	5.37219	5.87763	6.46761	6.619	7.82976	7.82976	7.82976
INO80B	NA	NA	NA	NA	3.753	NA	NA	NA
INPP5F	2.00977	2.74723	2.00011	2.20034	2.051	2.76442	2.76442	2.76442
INPP5J	2.45455	NA	2.41791	NA	2.358	NA	NA	NA
INSM1	3.58333	NA	NA	NA	2.647	NA	NA	NA
INSRR	NA	NA	NA	NA	2.895	NA	NA	NA
IP6K3	Inf	NA	Inf	NA	Inf	NA	NA	NA
IQCD	2.22414	NA	2.24004	2.46749	2.303	NA	NA	NA
IQCG	3.232	NA	3.22841	3.54924	3.73	8.98793	8.98793	8.98793
IQSEC3	10	Inf	11.1339	NA	Inf	NA	NA	NA
IQUB	4.125	NA	4.31986	NA	5.437	NA	NA	NA
IRF7	NA	NA	NA	NA	NA	2.08611	2.08611	2.08611
ISG15	3.36553	3.03427	3.33738	3.68031	3.415	2.22336	2.22336	NA
ISG20	2.59609	2.17481	2.57026	2.83243	3.144	2.9497	2.9497	2.9497
ITGA10	4.825	3.76597	4.86117	NA	5.079	2.14584	2.14584	NA
ITGA11	4	NA	NA	NA	2.928	NA	NA	NA
ITGA2B	8	NA	7.78482	NA	8.462	NA	NA	NA
ITGA5	Inf	Inf	Inf	NA	Inf	NA	NA	NA
ITGA7	4.51786	5.17504	4.47465	NA	4.061	16.1374	16.1374	NA
ITGA9	NA	NA	NA	NA	3.102	NA	NA	NA
ITGAM	18	12.3859	18.9497	NA	17.646	5.44847	5.44847	5.44847
ITGAX	11.4286	10.5341	10.9526	NA	13.452	NA	NA	NA
ITGB1BP3	7.66667	Inf	8.16673	NA	7.632	NA	NA	NA
ITGB2	11	Inf	10.575	NA	5.79	NA	NA	NA
ITPKA	NA	NA	NA	NA	NA	2.01746	2.01746	2.01746
ITPRIP	2.68023	2.40259	2.65361	2.92052	2.878	NA	NA	NA
IVL	14	8.53008	15.9884	NA	Inf	NA	NA	NA
IZUMO4	11.7188	6.66521	11.4228	12.5373	10.891	NA	NA	NA
JAK3	3.525	4.06896	3.51673	NA	4.535	2.86664	2.86664	NA
JAKMIP3	10.1818	9.40821	10.2591	NA	21.465	NA	NA	NA
JPH3	2.58824	NA	NA	NA	2.757	NA	NA	NA
JSRP1	4.77778	8.35778	4.88962	NA	5.406	NA	NA	NA
KAT2B	NA	2.14392	NA	NA	NA	2.30802	2.30802	NA
KATNAL1	27	NA	29.421	NA	Inf	NA	NA	NA
KBTBD12	4.33333	NA	NA	NA	4.351	NA	NA	NA
KBTBD13	Inf	37.3276	Inf	NA	Inf	NA	NA	NA
KBTBD8	7.66667	7.45088	8.12642	NA	8.783	4.47241	4.47241	NA
KCNA6	4	NA	NA	NA	3.18	NA	NA	NA
KCNAB2	NA	NA	NA	NA	2.389	NA	NA	NA
KCNE1	Inf	NA	Inf	NA	Inf	NA	NA	NA
KCNF1	4.22222	NA	4.49298	NA	4.02	NA	NA	NA
KCNH2	2.73418	2.30122	2.72441	NA	2.567	NA	NA	NA
KCNH3	2.47368	4.23209	NA	NA	2.482	NA	NA	NA
KCNH8	3.8125	3.50941	3.56498	NA	3.711	NA	NA	NA
KCNJ15	5.66667	NA	6.14915	NA	5.566	NA	NA	NA
KCNJ5	3.9375	NA	3.69312	NA	2.932	NA	NA	NA
KCNK3	Inf	NA	Inf	NA	Inf	NA	NA	NA
KCNMB3	2.04908	NA	2.0478	NA	2.072	NA	NA	NA
KCNMB4	16.125	12.1596	17.6851	NA	23.373	3.7336	3.7336	NA
KCNN4	Inf	48.6137	Inf	84.8336	Inf	NA	NA	NA
KCNRG	3.42105	NA	3.22804	NA	2.9	NA	NA	NA
KCNS1	9.625	5.41991	10.6497	NA	7.959	NA	NA	NA
KCNT1	NA	NA	NA	NA	3.377	NA	NA	NA
KCNT2	Inf	NA	NA	NA	Inf	NA	NA	NA
KCNV2	NA	NA	NA	NA	3.618	17.7729	17.7729	NA
KCP	3.20299	3.18016	3.18945	3.50558	3.916	NA	NA	NA
KCTD4	NA	NA	NA	NA	2.468	NA	NA	NA
KDELC1	NA	NA	NA	NA	2.571	NA	NA	NA
KDELC2	NA	NA	NA	NA	2.166	NA	NA	NA
KDM1B	NA	NA	NA	2.06596	NA	2.00288	2.00288	2.00288
KDM6B	NA	NA	NA	2.06864	2.147	NA	NA	NA
KHDRBS3	8.33333	NA	8.04935	NA	7.545	NA	NA	NA
KHK	2.89062	3.04736	2.8769	NA	2.823	2.27016	2.27016	NA
KIAA0101	2.55738	2.51703	2.53012	NA	2.364	3.15688	3.15688	3.15688
KIAA0319	5.28571	NA	5.3325	NA	5.658	NA	NA	NA
KIAA0513	3.59928	3.08725	3.58125	3.93544	3.653	2.67358	2.67358	NA
KIAA0825	2.59091	NA	2.51835	NA	2.412	NA	NA	NA
KIAA0913	NA	NA	NA	NA	NA	2.13041	2.13041	2.13041
KIAA1045	4.4375	5.26597	4.65764	NA	6.581	NA	NA	NA
KIAA1324	4.6	NA	4.49745	NA	4.293	NA	NA	NA
KIAA1324L	2.27273	NA	NA	NA	2.412	NA	NA	NA
KIAA1328	NA	NA	NA	NA	2.862	NA	NA	NA
KIAA1462	4.2	3.63824	4.20056	NA	4.346	NA	NA	NA
KIAA1524	NA	NA	NA	NA	2.263	NA	NA	NA
KIAA1841	2.13415	NA	2.1218	NA	2.231	NA	NA	NA
KIF17	18	NA	18.2283	NA	19.744	NA	NA	NA
KIF1A	Inf	NA	Inf	NA	Inf	NA	NA	NA
KIF23	2.03855	NA	2.02231	2.2256	2.163	NA	NA	NA
KIF2C	2.07004	NA	2.04815	2.2567	2.397	NA	NA	NA
KIF3C	6.05882	5.36977	6.07321	NA	5.247	NA	NA	NA
KIF5A	7.42857	6.90332	8.119	NA	10.038	NA	NA	NA
KIRREL2	13.2	NA	14.4458	NA	24.815	NA	NA	NA
KISS1	8.08333	13.1668	8.22512	9.0483	13.038	4.41126	4.41126	4.41126
KISS1R	Inf	NA	Inf	NA	Inf	8.21453	8.21453	NA
KLF9	2.67052	2.50799	2.6484	2.91358	2.74	2.24866	2.24866	2.24866
KLHDC7B	13.9115	12.5518	13.8111	15.2192	14.033	9.92493	9.92493	9.92493
KLHDC8B	4	NA	NA	NA	4.222	NA	NA	NA
KLHL29	NA	NA	NA	NA	2.05	2.17198	2.17198	2.17198
KLHL30	3.28125	3.5127	3.27083	3.60213	3.465	NA	NA	NA
KLHL5	2.1	2.05116	2.08256	NA	NA	2.06345	2.06345	2.06345
KLK1	3.34694	3.62	3.31552	3.64239	3.671	NA	NA	NA
KLK13	17.5	20.6397	16.5313	NA	12.402	NA	NA	NA
KLK14	NA	4.17594	NA	2.64718	3.486	NA	NA	NA
KLK5	53.5	48.7483	58.7987	55.3888	41.966	3.40755	3.40755	3.40755
KLK7	3.21176	4.75109	3.19808	NA	3.133	4.58234	4.58234	NA
KLK8	2.80282	4.10949	2.79006	NA	2.593	NA	NA	NA
KLRG2	23	NA	26.0022	NA	Inf	2.88302	2.88302	NA
KNTC1	2.50996	2.40746	2.49432	2.74127	2.57	NA	NA	NA
KPNA7	2.53061	2.56587	2.55999	NA	3.05	NA	NA	NA
KPTN	NA	NA	NA	2.16016	2.037	NA	NA	NA
KREMEN1	3.65147	3.23185	3.62758	3.99114	3.94	3.1154	3.1154	3.1154
KREMEN2	4.93103	11.3612	4.84288	NA	5.67	NA	NA	NA
KRT12	3.02941	2.89742	2.9551	NA	3.24	NA	NA	NA
KRT13	2.38441	2.24674	2.3692	2.60753	2.587	NA	NA	NA
KRT16	NA	NA	NA	NA	2.954	NA	NA	NA
KRT17	2.4385	2.18821	2.42125	2.66366	2.663	NA	NA	NA
KRT23	3.50794	3.54813	3.48568	3.83321	3.379	3.87394	3.87394	3.87394
KRT4	11.3333	14.5369	12.5128	NA	12.408	NA	NA	NA
KRT7	4.77941	5.1045	4.76625	5.243	4.97	NA	NA	NA
KRT78	19	NA	20.5003	NA	Inf	NA	NA	NA
KRT81	21.5938	12.4393	21.7029	23.7234	44.891	NA	NA	NA
KRT86	NA	5.12816	NA	NA	2.056	NA	NA	NA
KSR1	2.04196	NA	2.03798	NA	2.359	NA	NA	NA
L1TD1	30	NA	24.548	NA	Inf	NA	NA	NA
LAG3	3.84615	NA	3.5209	NA	3.346	NA	NA	NA
LAMA1	Inf	NA	Inf	NA	Inf	NA	NA	NA
LAMA2	2.23529	NA	2.22423	NA	2.622	NA	NA	NA
LAMA4	18.5	NA	17.6557	NA	12.408	NA	NA	NA
LAMC3	17.3333	37.4943	19.2744	NA	17.371	NA	NA	NA
LAMP3	2.03164	NA	2.01789	2.22202	NA	2.27044	2.27044	2.27044
LAP3	2.13475	NA	2.11766	2.33286	2.221	2.413	2.413	NA
LAPTM5	26.75	24.5806	25.0715	27.6736	40.945	7.66253	7.66253	7.66253
LBH	27.3333	23.1367	30.0323	33.0338	29.778	7.0819	7.0819	7.0819
LCA5	3.04167	2.55939	3.07612	NA	3.305	2.0135	2.0135	NA
LCK	30.6667	NA	33.747	NA	33.914	5.63196	5.63196	NA
LCN12	2.8	Inf	2.82524	NA	5.239	NA	NA	NA
LCTL	2.05952	NA	2.0595	NA	2.17	NA	NA	NA
LDB3	12.3333	NA	12.0643	NA	13.916	4.45463	4.45463	4.45463
LDHAL6B	NA	NA	NA	NA	NA	4.12319	4.12319	NA
LEFTY1	7	NA	7.74455	NA	9.54	2.36713	2.36713	NA
LEP	Inf	Inf	Inf	NA	Inf	NA	NA	NA
LEPREL1	5.4	NA	5.30939	NA	5.832	NA	NA	NA
LGALS1	5.8	6.1521	6.13611	6.74669	7.441	12.6042	12.6042	12.6042
LGALS7	43	53.4986	46.5652	32.4955	Inf	NA	NA	NA
LGALS7B	17.9231	19.9625	18.2476	20.05	20.034	NA	NA	NA
LGR6	8	6.47805	8.33047	NA	8.444	NA	NA	NA
LHFPL5	3.5	NA	NA	NA	3.092	NA	NA	NA
LHX1	4.95	5.08011	5.17914	NA	9.851	NA	NA	NA
LHX3	NA	NA	NA	NA	2.412	NA	NA	NA
LIG1	2.80368	2.36226	2.78015	3.05793	2.746	2.52208	2.52208	NA
LILRA6	4.15	3.60473	4.19147	NA	4.506	NA	NA	NA
LILRB3	5.625	NA	5.56252	NA	5.788	NA	NA	NA
LIMD2	2.85185	NA	2.79727	NA	2.521	NA	NA	NA
LIN37	2.03951	NA	2.02557	2.22806	2.021	NA	NA	NA
LINC00086	6.2381	6.79381	6.27945	NA	6.494	NA	NA	NA
LINC00152	NA	NA	NA	NA	2.619	NA	NA	NA
LINC00200	Inf	Inf	Inf	57.258	Inf	NA	NA	NA
LINC00240	8.66667	NA	8.6535	NA	7.976	NA	NA	NA
LINC00260	3.33333	NA	3.37449	NA	2.751	NA	NA	NA
LINC00261	2.08861	NA	2.07154	NA	2.178	NA	NA	NA
LINC00294	NA	NA	NA	NA	2.358	NA	NA	NA
LINC00312	NA	NA	NA	NA	3.033	NA	NA	NA
LINC00319	NA	NA	NA	NA	2.009	NA	NA	NA
LINC00324	11.625	7.0603	10.8441	11.9624	18.126	4.05441	4.05441	NA
LINC00341	3.875	3.85965	3.80916	NA	3.556	2.85957	2.85957	NA
LINC00460	2.54167	2.10576	2.53956	2.79003	2.658	NA	NA	NA
LINC00483	NA	NA	NA	NA	2.256	NA	NA	NA
LINC00520	Inf	NA	Inf	NA	Inf	3.39826	3.39826	3.39826
LINGO1	NA	NA	NA	NA	NA	3.06259	3.06259	NA
LIPK	3.03333	3.85548	3.1244	3.4324	2.641	NA	NA	NA
LIX1L	2.27778	NA	2.25758	NA	2.515	NA	NA	NA
LMAN1L	3.75	NA	4.06741	NA	4.136	NA	NA	NA
LMOD1	13.3333	NA	14.6022	NA	Inf	NA	NA	NA
LOC100093698	Inf	Inf	Inf	NA	Inf	NA	NA	NA
LOC100128098	Inf	Inf	Inf	23.4312	Inf	10.5381	10.5381	NA
LOC100128288	3.08333	NA	NA	NA	6.274	NA	NA	NA
LOC100128675	10	NA	11.2529	NA	Inf	NA	NA	NA
LOC100129520	Inf	1520	Inf	430.112	Inf	NA	NA	NA
LOC100129726	2.21429	NA	2.09563	NA	2.605	NA	NA	NA
LOC100129845	4	NA	3.79174	NA	3.877	NA	NA	NA
LOC100129961	4.45455	4.23922	4.20868	4.63372	6.755	NA	NA	NA
LOC100130238	2.87234	2.49386	2.87067	NA	3.279	NA	NA	NA
LOC100130275	NA	NA	NA	NA	2.68	NA	NA	NA
LOC100130417	7	NA	6.93157	6.17236	7.757	NA	NA	NA
LOC100130673	Inf	Inf	Inf	NA	Inf	NA	NA	NA
LOC100130705	4.26277	3.83575	4.21522	4.63437	4.862	NA	NA	NA
LOC100130776	2.17647	NA	2.17881	NA	2.274	NA	NA	NA
LOC100131176	8.77143	9.55947	8.69029	9.56484	11.133	4.50905	4.50905	NA
LOC100131726	2.01724	NA	NA	2.22488	NA	NA	NA	NA
LOC100132354	2.15152	NA	NA	NA	NA	NA	NA	NA
LOC100132724	2.33333	NA	NA	NA	2.305	NA	NA	NA
LOC100133123	Inf	NA	Inf	NA	Inf	NA	NA	NA
LOC100133612	NA	NA	NA	NA	2.363	NA	NA	NA
LOC100133669	5.66667	NA	5.99172	6.62941	11.282	NA	NA	NA
LOC100134229	2.13043	NA	2.13359	NA	2.326	NA	NA	NA
LOC100134259	8.33333	NA	8.33717	NA	7.052	NA	NA	NA
LOC100144604	3.09375	3.20597	3.13379	NA	3.173	NA	NA	NA
LOC100190938	34	NA	27.8003	NA	Inf	NA	NA	NA
LOC100190986	2.77778	NA	NA	NA	2.509	NA	NA	NA
LOC100216479	NA	NA	NA	NA	NA	2.55305	2.55305	2.55305
LOC100216546	NA	NA	NA	2.04652	2.095	NA	NA	NA
LOC100268168	4.91667	NA	4.43265	NA	3.698	NA	NA	NA
LOC100272216	NA	NA	NA	NA	5.03	NA	NA	NA
LOC100287177	3.61905	NA	3.67357	4.02912	3.898	NA	NA	NA
LOC100288077	4.6	NA	NA	NA	4.691	NA	NA	NA
LOC100288615	NA	NA	NA	NA	2.3	NA	NA	NA
LOC100288637	2.04286	NA	2.02091	NA	NA	NA	NA	NA
LOC100289211	Inf	NA	Inf	NA	Inf	NA	NA	NA
LOC100289561	2.93333	NA	NA	NA	2.938	NA	NA	NA
LOC100292680	2.26667	2.37423	2.22009	NA	2.468	2.88996	2.88996	2.88996
LOC100294362	NA	NA	NA	NA	2.061	NA	NA	NA
LOC100306975	8.33333	NA	9.12564	NA	Inf	NA	NA	NA
LOC100499194	4.25	8.66362	4.45792	NA	4.452	NA	NA	NA
LOC100505676	NA	NA	NA	NA	2.482	NA	NA	NA
LOC100505702	3.71429	NA	NA	NA	5.16	NA	NA	NA
LOC100505715	Inf	NA	Inf	NA	Inf	NA	NA	NA
LOC100506068	2.6087	NA	2.60452	NA	3.102	NA	NA	NA
LOC100506071	9.61538	NA	10.2965	11.3311	11.597	NA	NA	NA
LOC100506305	12.4286	13.1853	12.9079	14.16	16.887	NA	NA	NA
LOC100506334	53	NA	43.5589	NA	Inf	NA	NA	NA
LOC100506343	6.44444	NA	6.94557	NA	5.065	2.42609	2.42609	2.42609
LOC100506385	4.8	NA	NA	NA	Inf	NA	NA	NA
LOC100506451	NA	NA	NA	NA	NA	NA	4.27724	NA
LOC100506497	7.8	NA	8.24778	NA	7.036	2.06085	2.06085	NA
LOC100506688	NA	NA	NA	NA	4.549	NA	NA	NA
LOC100506691	NA	NA	NA	NA	NA	2.95326	2.95326	NA
LOC100506860	NA	NA	NA	NA	NA	3.83808	3.83808	3.83808
LOC100506866	3.85714	NA	NA	NA	5.788	NA	NA	NA
LOC100506942	NA	NA	NA	NA	NA	2.02955	2.02955	NA
LOC100506990	4.64706	NA	4.76411	NA	5.257	NA	NA	NA
LOC100507003	Inf	Inf	Inf	NA	Inf	NA	NA	NA
LOC100507091	3.85714	NA	NA	NA	4.601	NA	NA	NA
LOC100507127	Inf	NA	Inf	NA	Inf	NA	NA	NA
LOC100507218	2.31646	NA	2.29811	NA	2.629	2.72349	2.72349	NA
LOC100507331	NA	NA	NA	2.02691	2.058	NA	NA	NA
LOC100507373	2.01099	NA	NA	NA	2.057	NA	NA	NA
LOC100507463	2.98522	NA	2.96742	NA	2.973	2.8262	2.8262	NA
LOC100653515	3.45	NA	3.37479	NA	3.241	NA	NA	NA
LOC146513	20.5	26.7395	22.303	NA	14.638	5.80264	5.80264	NA
LOC149086	Inf	Inf	Inf	NA	Inf	NA	NA	NA
LOC149773	4.3913	5.05051	4.46084	NA	5.942	2.62071	2.62071	2.62071
LOC152225	4.44444	5.46246	4.58809	NA	3.555	NA	NA	NA
LOC219731	2.10053	7.24502	2.09918	2.30888	2.117	NA	NA	NA
LOC221442	2.82895	NA	2.82118	3.0967	3.262	2.32036	2.32036	2.32036
LOC256021	13.5	NA	12.4898	NA	11.133	NA	NA	NA
LOC282997	NA	NA	NA	NA	2.385	NA	NA	NA
LOC283404	14	NA	NA	NA	Inf	NA	NA	NA
LOC283674	NA	NA	NA	NA	NA	5.30938	5.30938	NA
LOC283683	NA	NA	NA	NA	NA	3.72119	3.72119	NA
LOC284551	Inf	NA	Inf	NA	Inf	NA	NA	NA
LOC284578	3	NA	3.0835	NA	3.816	NA	NA	NA
LOC284751	2.24419	NA	2.24175	NA	2.629	NA	NA	NA
LOC284865	2.71429	NA	2.71665	NA	2.862	NA	NA	NA
LOC285965	NA	NA	NA	NA	2.653	NA	NA	NA
LOC286367	2.81818	NA	NA	NA	3.384	NA	NA	NA
LOC339524	NA	NA	NA	NA	2.096	NA	NA	NA
LOC344887	3.6087	2.85375	3.43969	NA	3.493	NA	NA	NA
LOC388906	NA	NA	NA	NA	2.189	NA	NA	NA
LOC390940	24.5	NA	27.3394	NA	Inf	3.45329	3.45329	NA
LOC400043	NA	NA	NA	NA	NA	8.63926	8.63926	8.63926
LOC400927	2.73333	NA	2.74027	3.01044	2.794	NA	NA	NA
LOC401052	2.68421	NA	NA	NA	2.928	NA	NA	NA
LOC402160	3.33333	NA	NA	NA	4.136	NA	NA	NA
LOC440028	3.53333	NA	3.37864	NA	2.58	NA	NA	NA
LOC440600	NA	NA	NA	NA	2.351	NA	NA	NA
LOC440905	NA	2.12715	NA	NA	2.096	NA	NA	NA
LOC541471	2.2381	NA	NA	NA	2.482	NA	NA	NA
LOC554223	4.52174	4.78467	4.49105	NA	4.43	NA	NA	NA
LOC643201	19	12.0985	19.675	NA	27.501	NA	NA	NA
LOC644242	4.6	NA	NA	NA	2.821	2.47137	2.47137	2.47137
LOC645166	2.16949	NA	2.17864	NA	2.158	NA	NA	NA
LOC645638	NA	NA	NA	2.02588	NA	NA	NA	NA
LOC645984	NA	NA	NA	NA	NA	4.83445	4.83445	NA
LOC646627	7	NA	7.7752	7.33374	6.098	NA	NA	NA
LOC646862	8.75	NA	9.01616	NA	11.602	NA	NA	NA
LOC653712	3.04762	NA	3.05351	NA	2.586	NA	NA	NA
LOC692247	NA	NA	NA	NA	NA	2.0277	2.0277	NA
LOC727896	NA	NA	NA	2.07986	2.038	NA	NA	NA
LOC728819	NA	NA	NA	NA	4.351	NA	NA	NA
LOC728978	7.19149	NA	7.03396	7.74076	6.985	6.81205	6.81205	6.81205
LOC729513	2.93902	2.53206	2.92624	3.22093	2.846	NA	NA	NA
LOC729603	2.32468	NA	2.30496	NA	2.611	NA	NA	NA
LOC729683	7	5.32359	7.52849	NA	4.691	NA	NA	NA
LOC730101	2.71667	2.39338	2.77037	NA	2.589	NA	NA	NA
LOC730668	2.6	NA	NA	NA	2.482	NA	NA	NA
LOC731779	Inf	Inf	Inf	NA	Inf	12.4556	12.4556	NA
LOC81691	4.0625	NA	4.22152	NA	5.195	NA	NA	NA
LOC84989	2.25	NA	NA	NA	2.072	NA	NA	NA
LOX	2.97368	NA	3.00294	NA	3.406	11.793	11.793	NA
LPHN1	2.31044	2.13434	2.29882	NA	2.6	NA	NA	NA
LPHN2	26.5	28.3949	24.9955	NA	18.555	3.74328	3.74328	3.74328
LRFN1	7.11111	4.62169	6.7561	NA	7.72	NA	NA	NA
LRP3	8.33333	Inf	9.15617	NA	9.54	NA	NA	NA
LRRC16B	NA	NA	NA	NA	2.351	NA	NA	NA
LRRC17	5.58333	NA	5.96108	NA	4.579	NA	NA	NA
LRRC37A4	2.14194	NA	2.12273	NA	2.146	NA	NA	NA
LRRC37B	NA	NA	NA	NA	2.083	NA	NA	NA
LRRC43	3	NA	NA	NA	4.77	NA	NA	NA
LRRC48	2.16923	NA	2.17042	NA	2.305	NA	NA	NA
LRRC56	2.06885	NA	2.0587	2.26326	2.283	NA	NA	NA
LRRC6	3.45455	3.92165	3.42727	3.77137	3.378	2.82039	2.82039	NA
LRRC71	NA	NA	NA	NA	2.551	NA	NA	NA
LRRCC1	2.4186	NA	2.40755	NA	2.55	2.28308	2.28308	NA
LRRIQ1	NA	NA	NA	NA	2.821	NA	NA	NA
LSAMP	3.85366	3.69105	3.79081	NA	3.811	NA	NA	NA
LSP1	29.6667	13.2281	26.7825	NA	38.16	NA	NA	NA
LSS	2.44536	2.15923	2.43081	2.6733	2.675	2.69658	2.69658	2.69658
LTBP2	3.70455	3.5665	3.73213	NA	4.049	2.03545	2.03545	NA
LTBP4	2.52281	2.33574	2.50935	2.75922	2.682	2.06634	2.06634	NA
LTK	3.17431	3.8675	3.18443	NA	3.57	NA	NA	NA
LUM	2.12658	2.21882	2.12417	NA	2.33	2.65528	2.65528	NA
LY6D	74	150.311	80.6865	33.0558	Inf	NA	NA	NA
LY6G5C	NA	NA	NA	NA	2.121	NA	NA	NA
LY6G6C	47	18.166	51.8833	NA	Inf	NA	NA	NA
LYG1	NA	NA	NA	NA	2.3	NA	NA	NA
LYN	2.5	NA	NA	NA	2.412	NA	NA	NA
LYPD3	8.36364	8.05447	7.9089	8.71008	8.685	NA	NA	NA
LYPD6	6.16667	NA	6.04547	NA	5.076	NA	NA	NA
LYSMD1	NA	NA	NA	NA	2.004	NA	NA	NA
MAD1L1	NA	NA	NA	NA	NA	3.62142	3.62142	3.62142
MADCAM1	3.1	NA	NA	NA	3.577	NA	NA	NA
MAEL	Inf	Inf	Inf	320.584	Inf	92.7573	92.7573	92.7573
MAFA	NA	NA	NA	NA	3.263	NA	NA	NA
MAGEA1	NA	NA	NA	NA	NA	2.39042	2.39042	NA
MAGEA10	9.28571	9.96348	9.74442	NA	12.966	NA	NA	NA
MAGEA4	181	Inf	199.962	NA	Inf	31.9378	31.9378	31.9378
MAGEA6	2.96552	NA	2.98983	NA	3.377	2.29166	2.29166	2.29166
MAGEA8	16	NA	17.7076	NA	Inf	7.22183	7.22183	NA
MAGEB2	Inf	Inf	Inf	NA	Inf	4.20474	4.20474	NA
MAGEC2	Inf	Inf	Inf	NA	Inf	NA	NA	NA
MAGI2	3.07143	NA	3.20473	NA	3.973	NA	NA	NA
MAGIX	2.07018	NA	2.04783	NA	2.162	NA	NA	NA
MAL	Inf	Inf	Inf	NA	Inf	6.51716	6.51716	NA
MANSC4	NA	NA	NA	NA	2.175	NA	NA	NA
MAP1A	4.78409	4.26904	4.74674	NA	4.315	NA	NA	NA
MAP1B	4	4.59798	4.02702	NA	4.532	NA	NA	NA
MAP1LC3A	15.1731	12.5033	15.067	16.5974	14.401	4.97226	4.97226	4.97226
MAP1LC3B2	NA	NA	NA	2.03252	NA	NA	NA	NA
MAP2	3.41667	2.81431	3.3725	NA	3.595	2.3559	2.3559	NA
MAP3K6	2.00549	NA	NA	NA	NA	NA	NA	NA
MAP4K1	4.71429	NA	5.00451	NA	4.02	NA	NA	NA
MAP7D2	13.8889	10.9261	14.3358	NA	18.49	4.94684	4.94684	NA
MAP9	Inf	Inf	Inf	NA	Inf	10.9362	10.9362	NA
MAPK10	3.02703	NA	3.02615	NA	5.055	NA	NA	NA
MAPK8IP1	3.25	3.2468	3.18951	NA	3.647	NA	NA	NA
MAPK8IP2	2.71429	NA	NA	NA	3.346	NA	NA	NA
MAR3	2.08411	NA	2.07234	2.27866	2.103	NA	NA	NA
MARK1	6.88889	5.65184	6.6146	NA	8.04	2.81238	2.81238	NA
MATK	25.5	NA	27.7699	NA	Inf	NA	NA	NA
MATN1	2.34783	NA	NA	NA	2.653	NA	NA	NA
MB	10	NA	9.78777	NA	9.54	NA	NA	NA
MBLAC1	NA	NA	NA	NA	2.48	NA	NA	NA
MBOAT2	2.18182	NA	2.21993	NA	2.672	NA	NA	NA
MCAM	19.4865	19.2328	19.3969	21.3275	19.767	NA	NA	NA
MCC	NA	NA	NA	NA	2.153	NA	NA	NA
MCM10	3.69231	3.64897	3.71264	NA	4.247	NA	NA	NA
MCM2	2.09725	NA	2.07889	2.29176	2.43	2.24582	2.24582	2.24582
MCM5	NA	NA	NA	NA	2.053	NA	NA	NA
MCOLN1	2.18491	NA	2.1709	2.38553	2.267	NA	NA	NA
MCOLN3	13.3333	NA	14.4997	NA	15.716	8.44158	8.44158	8.44158
MDFI	3.05263	NA	3.10795	NA	2.821	NA	NA	NA
MDFIC	17	13.1735	18.4205	NA	Inf	15.6354	15.6354	15.6354
ME3	NA	NA	NA	NA	2.258	NA	NA	NA
MEG3	Inf	NA	Inf	NA	Inf	NA	NA	NA
MEGF6	3.07527	2.67285	3.059	3.36359	3.291	3.87011	3.87011	NA
MEGF9	2.45755	2.07687	2.43572	NA	2.297	2.2204	2.2204	NA
MEIS1	3.76923	2.45585	3.77016	NA	3.64	NA	NA	NA
MEIS3	3.96296	3.29439	3.98071	NA	4.044	NA	NA	NA
MEIS3P1	Inf	9.59904	Inf	NA	Inf	NA	NA	NA
MELK	2.87755	NA	2.88155	NA	2.972	NA	NA	NA
MEP1B	NA	NA	NA	NA	2.48	NA	NA	NA
MERTK	3.14286	3.08137	3.12375	3.43743	3.308	2.35075	2.35075	2.35075
METTL20	NA	NA	NA	NA	2.085	NA	NA	NA
METTL7A	NA	NA	NA	NA	2.01	2.16217	2.16217	NA
MFAP2	14.5	NA	13.6944	NA	13.356	NA	NA	NA
MFAP3L	2.36842	NA	NA	NA	2.171	NA	NA	NA
MFAP4	2.40625	NA	2.39082	NA	2.699	NA	NA	NA
MFGE8	5.05545	4.46153	5.03043	5.53423	5.073	3.99772	3.99772	NA
MFI2	3.44578	3.40315	3.43127	NA	3.667	3.38481	3.38481	NA
MFI2-AS1	7.3	NA	6.86096	6.90691	11.239	NA	NA	NA
MFSD4	2.208	NA	2.18642	NA	2.39	2.51694	2.51694	2.51694
MGAT5B	16.5	NA	18.0066	NA	Inf	NA	NA	NA
MGC16703	4.6	NA	5.23813	NA	4.601	NA	NA	NA
MGC39372	NA	NA	NA	NA	2.087	NA	NA	NA
MGC39584	NA	NA	NA	NA	NA	4.19562	4.19562	NA
MIA	NA	NA	NA	NA	2.629	2.63778	2.63778	2.63778
MIAT	3.14706	3.04979	3.11329	NA	2.9	NA	NA	NA
MICALL1	2.18138	NA	2.16646	2.38441	2.38	2.14671	2.14671	2.14671
MICB	9	NA	9.96676	NA	Inf	NA	NA	NA
MILR1	2.08	NA	NA	NA	2.026	NA	NA	NA
MIR17HG	2.14362	NA	2.13458	NA	NA	NA	NA	NA
MIR181A2HG	NA	NA	NA	NA	2.351	NA	NA	NA
MIR210HG	NA	NA	NA	NA	NA	2.59395	2.59395	NA
MIR22HG	NA	NA	NA	2.0966	NA	NA	NA	NA
MIR24-1	NA	NA	NA	2.32746	NA	NA	NA	NA
MIR320D1	NA	NA	NA	2.9326	NA	NA	NA	NA
MIR3609	NA	NA	NA	2.59621	5.641	NA	NA	NA
MIR3649	NA	NA	NA	2.71818	NA	NA	NA	NA
MIR3685	NA	NA	NA	2.17958	NA	NA	NA	NA
MIR4461	NA	NA	NA	2.87534	NA	NA	NA	NA
MIR4467	NA	NA	NA	3.46674	NA	NA	NA	NA
MIR4656	NA	NA	NA	3.831	NA	NA	NA	NA
MIR4744	NA	NA	NA	3.37504	NA	NA	NA	NA
MIR4746	NA	NA	NA	2.82939	NA	NA	NA	NA
MIR499B	NA	NA	NA	3.57951	NA	NA	NA	NA
MIR568	NA	NA	NA	2.2979	NA	NA	NA	NA
MIR631	3.3	NA	3.47383	3.79856	6.111	NA	NA	NA
MIR635	NA	NA	NA	2.1379	2.345	NA	NA	NA
MIR642A	4.16667	NA	NA	4.46474	4.549	NA	NA	NA
MIR642B	3.28571	NA	NA	3.59064	4.222	NA	NA	NA
MIR941-1	NA	NA	NA	4.03726	NA	NA	NA	NA
MITF	3.7	NA	3.43465	NA	5.03	NA	NA	NA
MKRN3	3.66667	NA	4.10626	NA	3.526	NA	NA	NA
MLF1IP	3.80645	4.35309	3.81856	4.20193	3.722	3.91938	3.91938	3.91938
MLLT11	3.03704	2.53575	3.02785	3.32416	3.096	2.25845	2.25845	2.25845
MLXIPL	3.36986	2.90363	3.33074	NA	2.853	NA	NA	NA
MMP1	13.6667	8.30886	12.099	NA	14.889	16.239	16.239	NA
MMP13	34.9	22.8899	33.6413	35.5823	70.364	22.7855	22.7855	NA
MMP14	2.875	2.17034	2.86304	NA	3.318	NA	NA	NA
MMP2	NA	NA	NA	NA	3.346	NA	NA	NA
MN1	4	NA	NA	NA	3.859	NA	NA	NA
MND1	4.14286	NA	4.25655	NA	6.678	NA	NA	NA
MNS1	2.21739	NA	2.19939	2.4252	2.624	NA	NA	NA
MOV10L1	12.8	NA	13.282	NA	20.303	NA	NA	NA
MPL	4.77419	5.48043	4.80772	NA	5.344	7.87703	7.87703	7.87703
MPP7	2.75862	2.31078	2.73149	NA	3.015	2.08402	2.08402	2.08402
MPZ	2.875	NA	NA	NA	3.816	NA	NA	NA
MRAS	4.55172	4.54761	4.60769	NA	4.675	2.31305	2.31305	NA
MSLN	4.27692	3.65198	4.25205	4.66957	5.076	4.30615	4.30615	4.30615
MSLNL	3.94444	NA	3.84157	NA	6.287	NA	NA	NA
MSMB	NA	NA	NA	NA	NA	9.27026	9.27026	NA
MSRB3	Inf	Inf	Inf	NA	Inf	NA	NA	NA
MST1	2.7513	4.22951	2.7398	3.01244	2.801	3.88921	3.88921	3.88921
MST1P2	2.725	3.0248	2.66886	NA	2.703	NA	NA	NA
MST1P9	3.66667	NA	3.93831	NA	2.928	3.08483	3.08483	3.08483
MSTO1	2.0315	NA	2.0122	NA	2.193	NA	NA	NA
MSTO2P	NA	2.40061	NA	2.03197	2.133	NA	NA	NA
MT1E	2.35088	NA	2.33213	2.57196	2.17	2.27528	2.27528	NA
MT1F	6.4	10.6699	6.30961	6.96157	5.855	2.58488	2.58488	2.58488
MT1G	Inf	Inf	Inf	27.6411	Inf	2.30936	2.30936	NA
MT1H	NA	NA	NA	NA	NA	2.96905	2.96905	NA
MT1P2	NA	NA	NA	NA	NA	2.16217	2.16217	NA
MT1X	11.875	6.03586	11.1148	12.2708	17.371	3.37862	3.37862	NA
MT2A	6.39344	4.66372	6.32764	6.9939	8.132	2.37915	2.37915	NA
MTRNR2L3	4.125	NA	4.12403	NA	4.715	NA	NA	NA
MUC1	7.92308	8.16719	7.78359	NA	11.448	5.63578	5.63578	5.63578
MUC15	6.27273	NA	6.45854	NA	6.03	NA	NA	NA
MUC16	8.29897	7.35222	8.31755	NA	8.995	NA	NA	NA
MUC17	NA	NA	NA	NA	2.103	NA	NA	NA
MUC20	2.00496	NA	NA	2.19185	2.088	2.18406	2.18406	NA
MUC21	12	10.0398	12.7754	NA	10.853	NA	NA	NA
MUC4	13.3333	15.1238	13.4207	NA	13.908	NA	NA	NA
MUC5B	NA	NA	NA	NA	2.09	NA	NA	NA
MURC	NA	NA	NA	NA	2.688	NA	NA	NA
MX1	3.71346	3.21748	3.68073	4.06052	3.517	4.29378	4.29378	NA
MX2	5.73385	5.05798	5.68703	6.27253	5.527	4.72817	4.72817	4.72817
MXRA7	6.65	5.29988	6.51262	NA	8.783	4.01875	4.01875	4.01875
MYBL1	6.77778	5.75438	6.89323	NA	7.95	6.31781	6.31781	NA
MYBL2	3.91852	3.49984	3.87732	4.27394	3.841	NA	NA	NA
MYBPC2	37	Inf	40.3813	NA	Inf	NA	NA	NA
MYCBPAP	NA	NA	NA	NA	2.724	NA	NA	NA
MYH15	5.36364	3.71569	5.51452	NA	7.632	NA	NA	NA
MYL9	5	NA	NA	NA	3.764	NA	NA	NA
MYLK4	3.4	2.92691	3.34898	NA	3.733	3.23673	3.23673	3.23673
MYO15A	7.94118	23.3655	8.24171	NA	12.966	NA	NA	NA
MYO1A	6.55	3.56855	6.31137	NA	8.266	NA	NA	NA
MYO5A	8.37037	7.64099	8.26299	NA	8.509	5.6101	5.6101	5.6101
MYO7A	2.10496	NA	2.0892	NA	2.294	NA	NA	NA
MYOM1	2	NA	NA	NA	NA	NA	NA	NA
MZB1	2.2	NA	NA	NA	2.39	NA	NA	NA
N4BP2	2.3807	2.09239	2.36852	2.60408	2.605	2.51383	2.51383	2.51383
N4BP2L1	4.15789	4.4494	4.21534	NA	4.123	3.89368	3.89368	3.89368
N4BP3	NA	NA	NA	NA	2.015	NA	NA	NA
NAA11	Inf	Inf	Inf	NA	Inf	NA	NA	NA
NACAD	7.45455	5.45432	8.20507	NA	8.592	NA	NA	NA
NAIF1	2.24082	NA	2.23528	2.45995	2.647	NA	NA	NA
NARF	NA	NA	NA	2.18432	2.001	NA	NA	NA
NASP	NA	NA	NA	2.05905	2.062	NA	NA	NA
NAT1	NA	NA	NA	NA	2.045	NA	NA	NA
NAT8L	10.6154	14.5122	10.3064	NA	11.994	NA	NA	NA
NAV2	5.85714	NA	5.90447	NA	5.658	NA	NA	NA
NBEA	Inf	Inf	Inf	NA	Inf	NA	NA	NA
NBPF7	5.85714	NA	6.46148	NA	5.514	NA	NA	NA
NCAPG2	2.34604	2.10513	2.33758	2.57254	2.389	2.51544	2.51544	2.51544
NCF2	6.35135	7.5574	6.23916	NA	6.816	3.95573	3.95573	NA
NECAB2	NA	NA	NA	NA	2.227	NA	NA	NA
NEFH	8.25	11.8467	7.84194	NA	6.204	NA	NA	NA
NEIL1	NA	NA	NA	NA	NA	4.85456	4.85456	NA
NEK10	9.71429	NA	8.58064	NA	9.431	NA	NA	NA
NEK5	9.42857	3.79119	9.02385	NA	Inf	NA	NA	NA
NES	9.69231	9.77733	10.6394	NA	11.818	NA	NA	NA
NEU1	2.06132	NA	2.04821	2.25346	2.104	2.20562	2.20562	2.20562
NEU4	NA	NA	NA	NA	2.544	NA	NA	NA
NEURL	2.16168	NA	2.14213	NA	2.207	NA	NA	NA
NEURL1B	Inf	15.4115	Inf	NA	Inf	NA	NA	NA
NEURL3	3.10417	2.25777	3.06881	3.35882	3.458	NA	NA	NA
NFE4	NA	NA	NA	NA	NA	28.2424	28.2424	28.2424
NFKBIA	2.02892	NA	2.01744	2.21878	2.025	2.15217	2.15217	2.15217
NGFR	22.75	29.5495	23.0493	NA	27.663	NA	NA	NA
NHLH1	5.33333	NA	NA	NA	3.526	NA	NA	NA
NHLRC1	3	NA	2.96556	NA	2.821	NA	NA	NA
NID2	NA	NA	NA	NA	2.58	NA	NA	NA
NINL	NA	NA	NA	NA	2.043	NA	NA	NA
NIPAL4	16	NA	17.3984	NA	Inf	NA	NA	NA
NIPSNAP3B	5.5	NA	NA	NA	NA	NA	NA	NA
NKAIN4	5.14286	NA	5.14577	NA	4.715	NA	NA	NA
NKAPL	Inf	Inf	Inf	51.4405	Inf	11.0264	11.0264	11.0264
NKD1	6.94444	5.20757	7.03397	NA	7.05	NA	NA	NA
NKX2-2	6.5	11.2818	6.57781	NA	8.109	14.2544	14.2544	14.2544
NLRC3	4.07692	NA	3.72332	NA	2.971	NA	NA	NA
NLRC5	6.45217	5.94056	6.42663	7.08881	5.482	6.15528	6.15528	NA
NLRP11	Inf	NA	Inf	NA	Inf	NA	NA	NA
NLRP3	3.625	NA	3.78934	NA	3.402	NA	NA	NA
NMB	2.84962	2.77961	2.82891	3.11489	3.076	2.7937	2.7937	2.7937
NMNAT2	4.11111	NA	4.26232	NA	4.134	NA	NA	NA
NNAT	2.08676	NA	2.07698	2.28688	2.141	NA	NA	NA
NOD1	NA	NA	NA	NA	2.187	NA	NA	NA
NODAL	3.55556	NA	NA	NA	2.783	NA	NA	NA
NOS3	21.0741	21.7243	20.6695	22.7444	22.16	15.3044	15.3044	NA
NOTCH3	2.8	2.19818	2.81147	NA	3.694	NA	NA	NA
NOTUM	6.09524	3.60253	6.11251	6.72418	5.147	NA	NA	NA
NOV	2.95652	3.35369	2.89312	NA	3.015	2.7172	2.7172	NA
NOX5	5.66667	NA	NA	NA	5.566	NA	NA	NA
NOXRED1	3.3	NA	NA	NA	6.678	NA	NA	NA
NPAS1	2.27632	NA	2.25165	NA	2.939	NA	NA	NA
NPC1L1	17.4	8.40443	17.9509	NA	23.975	NA	NA	NA
NPHP3-ACAD11	NA	NA	NA	NA	2.862	NA	NA	NA
NPHS1	35	NA	38.8294	NA	Inf	NA	NA	NA
NPM2	3.44444	NA	3.36407	NA	3.142	NA	NA	NA
NPPA	3.09259	NA	3.06466	3.37126	3.143	NA	NA	NA
NPSR1	7.06667	8.08574	6.57396	NA	5.451	NA	NA	NA
NPTXR	3.08	2.56687	2.99645	NA	2.815	NA	NA	NA
NPY1R	2.48387	2.4273	2.49495	NA	2.345	NA	NA	NA
NR0B2	3.15	2.57918	3.06559	NA	3.049	NA	NA	NA
NR3C1	20.5	NA	22.747	NA	18.295	16.8037	16.8037	NA
NR4A1	2.54167	2.02061	2.51549	NA	2.6	NA	NA	NA
NR4A2	2	NA	NA	2.18596	2.143	NA	NA	NA
NR4A3	12	NA	13.0281	NA	19.08	NA	NA	NA
NR5A1	6.16667	6.45671	6.77924	NA	7.155	NA	NA	NA
NRBP2	NA	NA	NA	2.06993	2.035	NA	NA	NA
NRCAM	4.125	NA	4.12612	NA	4.713	NA	NA	NA
NRG4	NA	NA	NA	NA	2.189	NA	NA	NA
NRGN	2.24638	2.59874	2.25469	NA	2.338	2.17704	2.17704	NA
NT5DC4	NA	NA	NA	NA	NA	2.81007	2.81007	NA
NTAN1	3.18033	2.87912	3.19823	3.52281	2.922	2.58797	2.58797	2.58797
NTF4	9.5	NA	10.3057	NA	6.567	2.43323	2.43323	NA
NUCB2	5.60848	4.90074	5.5763	6.13746	5.3	5.56324	5.56324	5.56324
NUDT1	2.71622	NA	2.74303	NA	2.964	4.73639	4.73639	NA
NUP210L	3.73684	NA	3.71726	NA	3.772	NA	NA	NA
NUPR1	2.8914	2.52302	2.88521	3.17772	3.082	2.24481	2.24481	2.24481
NXT2	2.30769	2.14442	2.30022	NA	2.226	2.19778	2.19778	2.19778
NYAP1	17.7143	17.1718	18.6122	NA	23.636	3.8847	3.8847	NA
OAS1	2.52738	2.26721	2.50879	2.76389	2.471	2.64193	2.64193	2.64193
OAS2	3.94569	3.38747	3.90877	4.31284	3.487	4.65136	4.65136	NA
OAS3	3.20228	2.87302	3.17564	3.49925	2.946	4.10399	4.10399	4.10399
OASL	2.15712	NA	2.13621	2.35567	2.097	2.1219	2.1219	NA
OBSCN	2.03261	NA	2.02076	NA	2.308	NA	NA	NA
OBSL1	2.44231	2.66268	2.39988	NA	2.45	3.56406	3.56406	NA
OCLM	2.53846	NA	2.53968	NA	3.526	NA	NA	NA
ODF3B	2.93182	2.30683	2.92664	3.21806	3.333	NA	NA	NA
ODZ1	5.42857	NA	5.78211	NA	7.718	NA	NA	NA
OGFOD2	NA	NA	NA	2.11186	NA	NA	NA	NA
OLFM1	Inf	Inf	Inf	NA	Inf	NA	NA	NA
OLFML2A	33	10.2088	35.5727	NA	Inf	NA	NA	NA
OPRL1	2.33962	NA	2.28961	NA	2.533	NA	NA	NA
OPTN	2.06358	NA	2.04994	2.2565	2.126	NA	NA	NA
OR10V2P	NA	NA	NA	NA	2.3	NA	NA	NA
OR7E12P	Inf	Inf	Inf	NA	Inf	NA	NA	NA
ORC1	3.51515	3.58865	3.48947	NA	3.25	NA	NA	NA
ORC6	4.23864	3.5764	4.19627	4.62315	4.177	3.99888	3.99888	3.99888
OSCAR	16.125	22.9415	15.7164	NA	12.448	13.5159	13.5159	NA
OSTalpha	4.76923	NA	4.60071	NA	6.201	NA	NA	NA
OSTBETA	5.66447	5.22641	5.61822	6.18112	5.657	5.95186	5.95186	5.95186
OSTM1	NA	NA	NA	2.16213	NA	NA	NA	NA
OTOF	30.5	NA	28.935	NA	22.896	NA	NA	NA
OTX1	3.4	2.71505	3.37126	NA	3.565	NA	NA	NA
OVOL2	NA	NA	NA	NA	2.205	NA	NA	NA
OXCT1	4.63636	3.72624	4.40311	NA	3.216	NA	NA	NA
OXCT2	2.77778	NA	NA	NA	2.9	NA	NA	NA
OXTR	4	NA	4.27121	NA	3.753	NA	NA	NA
P2RX1	145	194.13	159.407	65.4473	Inf	4.26167	4.26167	4.26167
P2RX5	9.33333	NA	9.29127	NA	7.757	NA	NA	NA
P2RX6	NA	NA	NA	NA	2.724	NA	NA	NA
P2RY1	2.71429	2.18622	2.69144	NA	3.565	NA	NA	NA
PACSIN3	2.64103	2.32913	2.67999	NA	2.482	NA	NA	NA
PADI1	3.5583	3.49291	3.53515	3.88766	3.77	2.65083	2.65083	2.65083
PADI2	NA	NA	NA	2.0323	NA	NA	NA	NA
PADI3	5.36364	4.30061	5.27041	NA	5.377	NA	NA	NA
PAEP	Inf	NA	Inf	NA	Inf	NA	NA	NA
PAGE1	Inf	Inf	Inf	NA	Inf	3.11336	3.11336	NA
PAGE2B	Inf	Inf	Inf	24.2336	Inf	52.2004	52.2004	52.2004
PAGE5	Inf	Inf	Inf	NA	Inf	NA	NA	NA
PALM	24.25	30.8605	22.8764	NA	18.821	NA	NA	NA
PALM2	2.5	NA	NA	NA	2.099	NA	NA	NA
PALM3	3.11111	NA	3.06386	NA	3.377	NA	NA	NA
PAPL	15	5.57522	15.1946	NA	13.203	NA	NA	NA
PAPLN	2.04918	NA	2.04161	NA	NA	NA	NA	NA
PAQR3	2.24658	NA	2.21892	NA	2.228	2.12067	2.12067	2.12067
PARD6G	2.5	2.29894	2.46494	NA	2.509	NA	NA	NA
PARM1	3.23404	2.81257	3.21721	3.5349	3.404	2.69747	2.69747	2.69747
PARP14	2.48032	2.22103	2.46167	2.71204	2.447	2.91821	2.91821	2.91821
PARP9	2.17835	NA	2.16219	2.38218	2.171	2.14793	2.14793	2.14793
PASK	2.04396	NA	2.03307	NA	2.27	NA	NA	NA
PATL2	6.8	NA	7.16512	NA	12.988	NA	NA	NA
PAX7	8.33333	NA	7.78996	NA	21.507	NA	NA	NA
PBX4	3.54545	NA	3.51215	NA	4.018	NA	NA	NA
PCDHB15	4.6	6.8515	4.66396	NA	4.401	4.46017	4.46017	NA
PCDHGA11	2.29032	NA	2.28109	NA	2.446	NA	NA	NA
PCDHGA12	2.625	NA	2.53036	NA	2.59	NA	NA	NA
PCDHGA6	NA	NA	NA	NA	3.988	NA	NA	NA
PCDHGB6	4.5	NA	NA	NA	7.757	NA	NA	NA
PCDHGB8P	NA	NA	NA	NA	2.033	NA	NA	NA
PCDP1	5.5	NA	5.55412	NA	7.052	NA	NA	NA
PCOLCE	2.84615	2.3269	2.80179	NA	3.081	NA	NA	NA
PCSK1	2.70588	NA	NA	NA	2.196	NA	NA	NA
PCSK9	2.36	2.34564	2.37375	NA	2.315	NA	NA	NA
PDCD1	11	NA	8.97084	NA	Inf	NA	NA	NA
PDE2A	3.14493	3.16385	3.12208	NA	3.11	3.89883	3.89883	NA
PDE5A	2.53599	2.56276	2.52232	NA	2.608	2.95078	2.95078	2.95078
PDGFRB	25	NA	28.3364	NA	Inf	NA	NA	NA
PDK3	2.5	NA	2.39131	NA	2.425	NA	NA	NA
PDLIM4	6.77778	5.1645	6.97044	NA	8.173	NA	NA	NA
PDP1	NA	NA	NA	NA	2.103	NA	NA	NA
PDZD2	NA	NA	NA	NA	2.166	NA	NA	NA
PDZD4	14.5	NA	16.0389	NA	Inf	NA	NA	NA
PDZD7	NA	NA	NA	NA	2.243	NA	NA	NA
PEAR1	2.61798	2.36325	2.59448	2.85573	2.849	NA	NA	NA
PECAM1	2.52941	2.56143	2.47055	NA	2.426	NA	NA	NA
PEG10	380	324	357	NA	295.952	60.625	60.625	60.625
PFKFB4	2.25333	NA	2.24592	NA	2.405	NA	NA	NA
PGBD1	2.26923	NA	2.21526	NA	2.693	3.55005	3.55005	3.55005
PGF	11.8	5.68279	11.4298	NA	8.339	NA	NA	NA
PGP	2.04651	NA	2.03583	2.23743	2.234	2.43091	2.43091	2.43091
PHF11	3.54902	2.99198	3.51052	3.86499	3.842	3.29471	3.29471	3.29471
PHF7	2.65517	3.01689	2.63021	NA	2.872	NA	NA	NA
PHKG2	2.03159	NA	2.02274	2.22341	2.102	NA	NA	NA
PHLDB2	21	13.4852	19.7375	NA	27.677	12.4553	12.4553	12.4553
PHOSPHO1	6.25	NA	6.71967	NA	Inf	NA	NA	NA
PHTF2	NA	NA	NA	NA	2.1	NA	NA	NA
PHYHD1	4.66667	NA	4.67242	NA	5.103	NA	NA	NA
PHYHIP	NA	NA	NA	NA	2.115	NA	NA	NA
PI3	11.9706	12.163	11.7337	12.9359	12.971	10.5662	10.5662	10.5662
PIP5KL1	4.54023	4.55828	4.54623	4.99886	4.455	5.27889	5.27889	NA
PIPOX	4.21429	NA	4.39074	NA	6.111	NA	NA	NA
PITPNM2	2.15284	NA	2.14304	NA	2.316	NA	NA	NA
PIWIL2	7.5	5.90039	8.39716	NA	9.099	NA	NA	NA
PKD1L3	2.36364	NA	2.3516	NA	2.44	NA	NA	NA
PKD2L1	3.45	NA	3.22655	NA	3.135	NA	NA	NA
PKHD1	2.73333	NA	NA	NA	3.049	NA	NA	NA
PKIB	2.29201	NA	2.27421	2.50242	2.355	2.11375	2.11375	NA
PKIG	7	NA	6.7153	NA	5.019	NA	NA	NA
PKLR	NA	NA	NA	NA	2.077	NA	NA	NA
PKMYT1	NA	2.28764	NA	NA	2.035	NA	NA	NA
PKN3	4.09709	4.33247	4.09987	4.5017	4.715	3.29105	3.29105	NA
PKP1	4.34615	5.35293	4.2506	NA	4.432	NA	NA	NA
PLA2G2F	4.67073	3.79768	4.64984	5.10526	4.893	NA	NA	NA
PLA2G4C	5.17391	4.02975	5.17008	NA	5.542	NA	NA	NA
PLA2G7	17	NA	18.966	NA	Inf	NA	NA	NA
PLAC2	NA	NA	NA	NA	3.515	NA	NA	NA
PLAC8	3.9359	3.1359	3.91966	4.31677	4.399	3.61276	3.61276	3.61276
PLAGL1	NA	NA	NA	NA	NA	2.48467	2.48467	2.48467
PLAU	2.64286	NA	NA	NA	3.102	NA	NA	NA
PLB1	20.6667	NA	18.7148	NA	24.815	NA	NA	NA
PLBD1	2.81429	2.77208	2.79484	3.07538	2.831	2.2676	2.2676	NA
PLCD1	2.19403	NA	2.17594	NA	2.445	NA	NA	NA
PLCG1	2.12151	NA	2.11357	NA	2.514	NA	NA	NA
PLCG2	2.5	2.32406	2.48599	NA	2.71	NA	NA	NA
PLCXD1	NA	NA	NA	NA	NA	3.33786	3.33786	3.33786
PLEKHA4	2.19565	NA	2.18266	2.40529	2.612	NA	NA	NA
PLEKHF1	5.42857	4.78006	4.79284	NA	5.438	NA	NA	NA
PLEKHH2	2.01111	NA	2.00091	2.19981	2.249	2.04347	2.04347	NA
PLEKHO1	11.5	12.9061	11.4554	NA	14.502	NA	NA	NA
PLIN2	2.06422	NA	2.04799	2.25588	2.205	NA	NA	NA
PLIN3	2.40691	2.15463	2.39023	2.63213	2.683	NA	NA	NA
PLLP	NA	NA	NA	NA	7.545	NA	NA	NA
PLOD1	2.75574	2.45816	2.73875	3.01306	2.876	2.39173	2.39173	2.39173
PLSCR2	5.14286	NA	5.35797	NA	6.692	NA	NA	NA
PLSCR4	NA	NA	NA	NA	2.02	NA	NA	NA
PLTP	2.08365	NA	2.07466	2.28217	2.007	2.03288	2.03288	NA
PLVAP	4.08333	3.49088	3.65425	NA	2.815	NA	NA	NA
PLXDC1	11.2	17.5402	10.7106	NA	11.293	5.30202	5.30202	NA
PMS2P4	2.52778	NA	2.51225	NA	2.614	NA	NA	NA
PNLDC1	18.5556	47.4031	19.4944	20.4483	15.48	4.6941	4.6941	4.6941
PNMA3	Inf	Inf	Inf	NA	Inf	NA	NA	NA
PNMA5	2000	NA	2200	903.602	Inf	NA	NA	NA
PNPLA1	2.66197	NA	2.61973	NA	2.815	NA	NA	NA
POLD1	NA	NA	NA	2.06738	NA	NA	NA	NA
POLE	2.03564	NA	2.02407	2.22557	2.136	NA	NA	NA
POLN	8.16667	NA	8.56673	NA	13.832	NA	NA	NA
POLQ	3.35294	3.05885	3.29325	NA	3.055	NA	NA	NA
POM121L10P	4.7	NA	5.00745	NA	3.973	NA	NA	NA
PON1	3.23077	NA	3.18055	NA	3.859	NA	NA	NA
POPDC2	4.5	NA	NA	NA	2.928	NA	NA	NA
POTEC	Inf	Inf	Inf	NA	Inf	NA	NA	NA
POTEF	NA	NA	NA	NA	2.345	NA	NA	NA
POTEKP	NA	NA	NA	NA	4.584	NA	NA	NA
POU2AF1	4.78947	5.88687	5.10309	NA	6.678	3.17872	3.17872	3.17872
POU2F2	3.72263	3.77697	3.69033	NA	3.375	2.11113	2.11113	2.11113
POU5F1	2.48	NA	2.45686	NA	2.267	NA	NA	NA
PPM1J	4.19149	5.08289	4.15561	4.56151	3.479	3.62895	3.62895	NA
PPM1K	7.00578	5.95846	6.95639	7.65734	7.878	4.18865	4.18865	4.18865
PPM1N	2.56303	2.71677	2.55286	2.806	2.866	3.6139	3.6139	3.6139
PPP1R14C	8.33333	NA	8.2128	NA	7.757	NA	NA	NA
PPP1R1C	3.18182	NA	3.1249	NA	2.671	NA	NA	NA
PPP2R2C	7.33333	NA	7.33218	NA	6.287	2.17701	2.17701	NA
PPP4R1L	5.52239	4.8327	5.53087	6.09209	6.374	NA	NA	NA
PPP4R4	6.4	NA	6.80329	NA	12.061	NA	NA	NA
PPT2	3.42857	2.3868	3.41029	NA	3.886	NA	NA	NA
PRADC1	NA	NA	NA	NA	2.04	NA	NA	NA
PRAF2	4.19192	4.09953	4.17309	4.58799	4.767	4.27991	4.27991	NA
PRAP1	2.59292	3.70615	2.58272	2.83759	2.76	NA	NA	NA
PRB1	11.5	NA	12.0374	NA	11.305	4.15239	4.15239	NA
PRB2	8.15385	12.6148	8.3299	9.16811	11.209	NA	NA	NA
PRC1	NA	NA	NA	NA	2.102	NA	NA	NA
PREX1	Inf	NA	Inf	NA	Inf	NA	NA	NA
PRF1	32	NA	34.7978	NA	Inf	NA	NA	NA
PRIC285	2.3737	2.1201	2.35449	2.59475	2.388	3.00322	3.00322	NA
PRICKLE1	NA	NA	NA	NA	2.385	NA	NA	NA
PRINS	NA	NA	NA	NA	7.422	NA	NA	NA
PRKAA2	NA	NA	NA	NA	NA	2.25977	2.25977	NA
PRKCG	4.14286	4.36115	3.9516	NA	4.02	NA	NA	NA
PROCR	2.0166	NA	2.00736	2.20779	2.16	2.09797	2.09797	2.09797
PRODH	7.5	5.29467	7.60888	8.35974	7.824	3.27152	3.27152	NA
PROX1	2.11111	NA	2.0958	NA	2.057	2.4514	2.4514	NA
PRPH	16.8333	9.61475	18.5359	18.3586	16.695	6.54126	6.54126	NA
PRR23A	Inf	Inf	Inf	NA	Inf	NA	NA	NA
PRRG4	NA	NA	NA	2.03431	NA	NA	NA	NA
PRRT2	3	2.93008	2.97803	NA	2.763	2.08508	2.08508	NA
PRSS1	2.99638	2.86449	2.97878	3.27657	3.296	3.15165	3.15165	3.15165
PRSS2	NA	NA	NA	NA	NA	2.98401	2.98401	2.98401
PRSS23	2.79446	2.51317	2.77528	3.05378	2.861	2.64641	2.64641	2.64641
PRSS30P	4.63636	4.12788	4.63315	5.09789	3.989	4.00728	4.00728	NA
PRSS35	18.4	8.32373	18.9425	NA	14.953	3.09763	3.09763	NA
PRSS36	3.42424	3.62103	3.41528	NA	3.449	NA	NA	NA
PRX	2.2479	2.16786	2.22985	NA	2.482	NA	NA	NA
PSAPL1	Inf	Inf	Inf	NA	Inf	NA	NA	NA
PSMB8	2.42857	NA	2.40859	NA	2.403	NA	NA	NA
PSMB9	2.61017	2.92663	2.60997	NA	2.431	2.87198	2.87198	NA
PSTPIP1	NA	NA	NA	NA	2.3	NA	NA	NA
PTAFR	2.33333	NA	2.36692	NA	2.28	NA	NA	NA
PTGDS	29	16.7963	23.429	16.5945	Inf	NA	NA	NA
PTGER1	4.27778	4.88308	3.99537	NA	3.781	NA	NA	NA
PTGES	3.47368	NA	3.63235	NA	5.566	NA	NA	NA
PTGIR	15.8	25.1199	16.4001	NA	20.303	NA	NA	NA
PTGS1	5.4	5.08638	5.38036	5.91429	6.125	4.79484	4.79484	4.79484
PTGS2	2.13125	2.15015	2.11933	2.32761	2.066	2.32181	2.32181	NA
PTHLH	3.875	3.24282	3.85337	NA	3.781	2.27821	2.27821	NA
PTP4A3	3.71359	3.24719	3.69811	4.06907	3.785	3.00146	3.00146	3.00146
PTPRN	9.33333	Inf	9.8589	NA	10.753	NA	NA	NA
PTPRO	NA	NA	NA	NA	2.614	NA	NA	NA
PTPRS	3.125	NA	2.98172	NA	3.226	NA	NA	NA
PTPRU	62.5	28.1492	68.6444	NA	Inf	NA	NA	NA
PXDN	NA	NA	NA	NA	2.644	NA	NA	NA
PYDC1	Inf	NA	Inf	13.8118	Inf	NA	NA	NA
PYY2	13.5	NA	10.8451	NA	Inf	NA	NA	NA
QPRT	2.50323	2.31357	2.49577	2.74396	2.706	NA	NA	NA
QRICH2	2.88646	2.54279	2.86209	3.14745	2.962	NA	2.87162	NA
RAB27A	2.22	NA	2.20255	NA	2.422	NA	NA	NA
RAB30	NA	NA	NA	NA	2.044	NA	NA	NA
RAB31	NA	NA	NA	NA	5.855	NA	NA	NA
RAB34	4.8125	NA	4.86147	NA	5.816	12.9504	12.9504	12.9504
RAB37	2.29907	2.14297	2.26847	NA	2.385	NA	NA	NA
RAB3B	9.65789	10.2298	9.62662	10.5901	10.837	6.59792	6.59792	NA
RAB3IL1	2.92308	NA	2.85596	NA	5.289	NA	NA	NA
RAB43	3.23944	10.2944	3.21995	NA	3.508	2.54852	2.54852	NA
RAB6B	NA	NA	NA	NA	2.09	NA	NA	NA
RAB7L1	3.06667	2.9101	3.04379	NA	3.258	2.29459	2.29459	2.29459
RAD51	2.83333	2.30668	2.81967	NA	2.759	NA	NA	NA
RAD51AP1	4.07317	3.41856	4.00415	NA	4.219	2.79787	2.79787	NA
RAD54L	2.9	NA	2.86679	NA	2.643	NA	NA	NA
RAD9B	3.44444	NA	NA	NA	4.584	NA	NA	NA
RAET1E	3.84615	NA	3.84176	NA	5.547	NA	NA	NA
RAET1G	NA	NA	NA	NA	2.251	NA	NA	NA
RAET1K	NA	NA	NA	NA	2.783	NA	NA	NA
RAET1L	3	2.79906	3.03225	3.33341	3.026	NA	NA	NA
RAG1	5.1	4.25261	4.73164	NA	6.36	NA	NA	NA
RARRES2	2.25806	3.46708	2.23054	2.4575	2.688	NA	NA	NA
RARRES3	2.35256	2.12727	2.32931	2.56798	2.379	2.03062	2.03062	2.03062
RASA4	2.60494	NA	2.59106	NA	2.815	2.47707	2.47707	2.47707
RASA4P	NA	NA	NA	NA	2.157	NA	NA	NA
RASAL1	10.8182	6.15752	11.4914	NA	10.853	NA	NA	NA
RASD1	2.34706	2.25399	2.32325	2.55748	2.387	2.14596	2.14596	2.14596
RASGRF1	7.06667	5.35887	7.1545	NA	9.099	NA	NA	NA
RASGRP3	6.51724	8.71886	6.41786	NA	6.241	8.77263	8.77263	8.77263
RASGRP4	5.27273	NA	5.09666	NA	5.377	NA	NA	NA
RASL10A	4.42857	NA	4.68751	NA	5.566	NA	NA	NA
RASL12	43	14.178	47.3409	NA	Inf	8.05133	8.05133	8.05133
RASSF4	2.33735	2.18109	2.33007	NA	2.131	2.01705	2.01705	2.01705
RASSF8	7	4.75324	7.48041	NA	11.448	NA	4.51949	NA
RBFOX3	NA	NA	NA	NA	4.341	NA	NA	NA
RBL1	4.27273	3.71193	4.18013	NA	5.997	2.66742	2.66742	NA
RBM20	10	NA	10.7708	NA	Inf	NA	NA	NA
RBM43	2.2	NA	2.22951	NA	2.202	NA	NA	NA
RBM44	7.75	NA	8.48507	NA	6.098	NA	NA	NA
RBP1	8.33333	NA	9.22637	NA	Inf	NA	NA	NA
RBP4	3.0377	2.70654	3.01601	3.3182	2.998	2.7404	2.7404	2.7404
RBPMS2	16.4783	17.1788	15.7639	17.3316	14.946	23.0192	23.0192	NA
RCAN2	11.5	NA	10.6856	NA	7.632	NA	NA	NA
RCN3	2.08741	NA	2.08134	2.28669	2.386	NA	NA	NA
RCOR2	NA	NA	NA	NA	2.38	NA	NA	NA
RDH12	2.58824	NA	NA	NA	2.815	NA	NA	NA
RDH8	37.25	NA	37.7118	41.5541	46.407	NA	NA	NA
RECQL4	2.01129	2.6199	NA	2.19847	2.113	NA	NA	NA
REEP2	34	7.57681	38.1221	NA	Inf	NA	NA	NA
REG4	13.55	12.5336	13.1298	14.4472	12.234	5.60451	5.60451	NA
RELB	NA	NA	NA	2.13317	NA	NA	NA	NA
RELL1	NA	NA	NA	NA	NA	2.33216	2.33216	2.33216
RELT	2.3027	NA	2.28603	NA	2.367	NA	NA	NA
REN	7.0068	5.87179	6.956	7.64582	7.081	5.5194	5.5194	5.5194
RENBP	25.75	33.8492	27.0713	29.8176	23.812	NA	NA	NA
REP15	3.52	3.90215	3.3747	3.71013	3.108	NA	NA	NA
RGL1	3.22222	4.27706	3.26317	NA	3.647	NA	NA	NA
RGMA	5.83333	NA	6.16171	NA	10.877	NA	NA	NA
RGS10	NA	NA	NA	NA	2.043	NA	NA	NA
RGS12	2.62	2.29506	2.62215	NA	3.008	NA	NA	NA
RGS16	NA	NA	NA	2.05305	2.083	2.07106	2.07106	NA
RGS9BP	NA	NA	NA	NA	2.733	NA	NA	NA
RHEBL1	3.8	2.96991	3.7005	4.08257	4.401	NA	NA	NA
RHOV	3.79167	3.74665	3.74227	NA	3.721	NA	NA	NA
RIBC1	2.19697	NA	2.17739	NA	2.251	NA	NA	NA
RIBC2	4.3	NA	4.35184	NA	3.244	NA	NA	NA
RIMS3	NA	NA	NA	NA	2.482	NA	NA	NA
RNASE1	72	24.7562	58.4177	NA	Inf	8.49451	8.49451	NA
RNASE4	2.17424	NA	2.15288	NA	2.27	2.17501	2.17501	NA
RNASEH2A	2.5303	2.24513	2.50769	2.75617	2.309	NA	NA	NA
RNASEK	2.41176	NA	NA	NA	2.263	NA	NA	NA
RND1	2.21818	2.64467	2.22991	NA	2.515	NA	NA	NA
RND2	5.5	9.9735	5.66395	NA	5.801	NA	NA	NA
RNF103-CHMP3	4.09091	NA	4.48817	NA	4.701	NA	NA	NA
RNF112	NA	NA	NA	NA	2.344	NA	NA	NA
RNF113B	8.90909	NA	8.65433	8.76457	7.614	NA	NA	NA
RNF144A	24	NA	19.4363	NA	Inf	NA	NA	NA
RNF157	2.2973	NA	2.28118	NA	2.261	NA	NA	NA
RNF213	2.05881	NA	2.04423	2.25015	2.264	3.10726	3.10726	3.10726
RNF223	2.43333	NA	2.46628	NA	2.226	NA	NA	NA
RNFT2	2.10256	2.28927	2.08209	NA	NA	NA	NA	NA
ROBO3	3.34375	2.57905	3.34791	NA	3.688	2.6311	2.6311	NA
RORC	3.81818	NA	3.80588	NA	3.244	NA	NA	NA
RPA3	NA	NA	NA	2.09166	NA	NA	NA	NA
RPA4	2.89474	NA	2.82791	NA	2.378	NA	NA	NA
RPLP0P2	62.3	51.9359	64.1065	70.5231	56.995	NA	NA	NA
RPS15AP10	NA	NA	NA	2.16338	NA	NA	NA	NA
RPS6KA2	5.87324	6.6671	5.82987	NA	7.049	2.31414	2.31414	2.31414
RRAD	7	NA	7.6883	NA	Inf	NA	NA	NA
RRM2	2.14085	2.03189	2.11507	NA	2.294	2.14341	2.14341	NA
RSAD2	6.79538	6.70631	6.74856	7.44282	6.897	5.32804	5.32804	5.32804
RSPH4A	NA	NA	NA	NA	2.515	NA	NA	NA
RTBDN	25	NA	27.0052	NA	Inf	NA	NA	NA
RTN2	NA	NA	NA	2.02963	2.023	NA	NA	NA
RTP3	3.30769	3.92206	3.41213	NA	4.343	2.29608	2.29608	NA
RTP4	3.94444	3.94299	4.12563	4.56387	7.251	6.73367	6.73367	NA
RUNDC3A	2.04651	NA	2.03497	NA	2.068	NA	NA	NA
RUNDC3B	NA	NA	NA	NA	2.815	3.80121	3.80121	NA
RUSC2	4.85227	3.81409	4.74958	NA	5.055	NA	NA	NA
RYR1	6.9	NA	7.04896	NA	6.271	NA	NA	NA
RYR2	4.375	NA	4.74812	NA	3.384	NA	NA	NA
S100A2	3.23545	3.19149	3.21593	3.53875	3.264	4.32523	4.32523	4.32523
S100A3	2.69697	3.35137	2.67735	2.94506	3.122	2.7777	2.7777	NA
S1PR2	2.875	NA	NA	NA	7.545	NA	NA	NA
SACS	3.29508	2.86515	3.28232	NA	3.326	2.18284	2.18284	NA
SALL4	2.44162	2.21014	2.43847	2.67922	NA	2.36112	2.36112	2.36112
SAMD14	2.14737	2.13634	2.1445	2.36391	2.149	NA	NA	NA
SAMD15	8.875	4.73538	9.27394	NA	12.542	NA	NA	NA
SAMD9	2.20247	NA	2.18592	2.40819	2.205	2.33807	2.33807	NA
SAMD9L	2.09023	NA	2.07224	NA	NA	NA	NA	NA
SAMHD1	2.43608	2.20664	2.41505	2.66212	2.408	NA	NA	NA
SASH3	3.66667	NA	NA	NA	3.711	NA	NA	NA
SASS6	2.41304	2.18377	2.39978	NA	2.462	NA	NA	NA
SAT1	2.10626	NA	2.09355	2.30406	2.161	2.34761	2.34761	2.34761
SBK1	2.18966	2.18188	2.18245	NA	2.75	NA	NA	NA
SBSN	NA	4.12871	NA	NA	3.216	NA	NA	NA
SCAMP5	3.17391	3.15622	3.19652	NA	3.434	NA	NA	NA
SCARNA9L	NA	NA	NA	2.49701	2.345	NA	NA	NA
SCD5	19	11.1354	21.2124	NA	Inf	NA	NA	NA
SCG2	NA	NA	NA	NA	2.252	NA	NA	NA
SCG5	5.85714	NA	5.78098	NA	6.287	NA	NA	NA
SCML1	2.47967	2.20074	2.46059	NA	2.582	2.18823	2.18823	2.18823
SCML2	3.07143	2.53517	2.93243	NA	4.506	NA	NA	NA
SCN1B	4.94444	4.82293	5.1897	NA	6.487	NA	NA	NA
SCN2A	Inf	Inf	Inf	NA	Inf	NA	NA	NA
SCN3B	6.9	8.75635	6.51593	NA	9.745	NA	NA	NA
SCN4A	17.5	19.3342	19.1639	NA	Inf	NA	NA	NA
SCN4B	NA	NA	NA	NA	2.412	NA	NA	NA
SCN8A	NA	NA	NA	NA	2.29	NA	NA	NA
SCPEP1	2.01429	NA	NA	NA	2.027	NA	NA	NA
SCUBE2	18	NA	14.8685	NA	Inf	NA	NA	NA
SCUBE3	3.5	4.96193	3.44234	NA	4.073	NA	NA	NA
SDC3	5.88618	5.60149	5.87462	6.46032	5.418	NA	NA	NA
SDF2L1	NA	NA	NA	NA	NA	2.16275	2.16275	2.16275
SDPR	19	14.9218	17.3545	NA	20.679	24.577	24.577	24.577
SEC14L5	6.83333	6.73506	7.0181	NA	7.947	NA	NA	NA
SECTM1	16.9818	19.4001	16.8756	18.5554	16.131	4.48842	4.48842	4.48842
SELM	24.6154	21.8028	23.9229	26.2813	20.67	27.2632	27.2632	27.2632
SELPLG	8.5	NA	8.68366	NA	9.431	NA	NA	NA
SEMA3A	4.88596	4.00516	4.83458	5.31822	4.814	3.24948	3.24948	NA
SEMA3G	7.2	10.6006	8.1157	NA	7.236	NA	NA	NA
SEMA4A	NA	NA	NA	NA	2.073	NA	NA	NA
SEMA4C	NA	NA	NA	NA	NA	2.09371	2.09371	2.09371
SEMA4F	NA	NA	NA	NA	2.158	NA	NA	NA
SEMA6B	4.02632	3.24755	4.02842	NA	4.088	NA	NA	NA
SEMA6C	2.66667	NA	2.62677	NA	2.783	NA	NA	NA
SEMA7A	4	NA	3.93926	NA	3.955	NA	NA	NA
SEP3	5.85714	NA	5.71164	NA	5.344	NA	NA	NA
SEPN1	2.9	2.76144	2.87276	NA	3.168	NA	NA	NA
SEPP1	2.96296	2.7447	2.87554	NA	3.827	2.66054	2.66054	2.66054
SEPT6	8	7.77606	8.0211	NA	7.194	4.72551	4.72551	NA
SERPINA1	NA	NA	NA	2.11294	NA	NA	NA	NA
SERPINB3	NA	NA	NA	NA	NA	2.44103	2.44103	NA
SERPINB7	3.76	NA	3.71594	NA	3.996	2.47782	2.47782	NA
SERPINE1	31.0909	26.9888	34.0732	37.5089	32.202	4.85191	4.85191	4.85191
SERPINE3	2	NA	2.00185	NA	NA	NA	NA	NA
SERPINF1	4.14706	11.1163	4.21499	4.63533	4.378	NA	NA	NA
SERPINI1	7.14286	8.10128	7.01282	NA	14.103	7.53724	7.53724	7.53724
SESN3	3.58333	4.70831	3.49722	NA	3.474	NA	NA	NA
SFI1	NA	NA	NA	NA	NA	2.13395	2.13395	NA
SFN	2.22486	NA	2.20663	2.42892	2.349	2.11367	2.11367	2.11367
SFTA2	10.7368	8.81701	10.6342	11.7299	11.847	7.42738	7.42738	7.42738
SGCE	7	NA	7.3795	NA	9.063	3.34136	3.34136	NA
SGK110	8.625	11.6043	9.48412	9.61501	6.692	NA	NA	NA
SGOL2	2.85417	2.1401	2.85934	NA	2.918	2.3379	2.3379	NA
SGSM1	2.88889	NA	NA	NA	3.092	NA	NA	NA
[truncated: 484 more rows]

## Sheet: Down_regulated
Fold change of Downregulated Genes (<0.5000 fold, FDR <0.05) in HT-29 cells treated with 5 μM 5-Aza identified by five RNA-Seq algorithms (baySeq, Cuffdiff, Deseq, NOISeq,SAMseq) and three microarray algorithms (eBayes, SAM, T-test)
Each gene that was significant in at least one algorithm is shown with corresponding fold change estimated by that algorithm. NA under an algorithm indicates the gene is not in the DEG list generated by that algorithm. Inf indicates that the caculated ratio was infinite since there was no detectable signal in the control samples (denominator = 0).
	RNA-seq					Microarray
Gene	rseq_baySeq	rseq_Cuffdiff	rseq_DEseq	rseq_NOISeq	rseq_SAMseq	array_eBayes	array_SAM	array_T-test
A2ML1	NA	NA	NA	NA	NA	0.259897	0.259897	NA
ABCC3	NA	0.471	NA	NA	NA	NA	NA	NA
ACRV1	NA	NA	NA	NA	NA	0.475986	0.475986	NA
ACSM3	NA	0.416	NA	NA	NA	0.384746	0.384746	0.384746
ADAM19	0.338048	0.302	0.336178	0.36964	0.333	0.401987	0.401987	0.401987
ADCK2	0.495564	0.456	0.492548	NA	NA	NA	NA	NA
ADM2	NA	0.492	NA	NA	NA	NA	NA	NA
ADRA2A	0.355609	0.35	0.353404	0.38899	0.36	0.443475	0.443475	0.443475
ADRBK2	0.377083	0.311	0.37523	0.412395	0.366	0.36804	0.36804	0.36804
AGER	NA	NA	NA	NA	0.483	NA	NA	NA
AGMAT	0.473573	0.377	0.469472	NA	0.463	NA	NA	NA
AHNAK	NA	NA	NA	NA	0.473	NA	NA	NA
AIM1	NA	0.488	NA	NA	NA	NA	NA	NA
AIPL1	NA	NA	NA	NA	NA	0.459895	0.459895	NA
AKAP7	0.394366	0.316	0.394188	NA	0.39	0.387699	0.387699	0.387699
AKR1B10	0.206009	0.177	0.205311	0.225734	0.204	0.236233	0.236233	0.236233
AKR1C3	0.381662	0.384	0.379579	0.417146	0.461	0.486317	0.486317	0.486317
ALDH1B1	NA	NA	NA	NA	NA	0.320412	0.320412	NA
ALDH3A1	0.376923	0.326	0.37459	NA	0.359	0.29493	0.29493	0.29493
ALKBH8	NA	0.499	NA	NA	NA	NA	NA	NA
ALOX5	NA	0.416	NA	NA	NA	NA	NA	NA
AMH	NA	0.488	NA	NA	NA	NA	NA	NA
AMIGO2	0.481403	0.435	0.478469	NA	0.494	NA	NA	NA
ANK2	NA	NA	NA	NA	NA	0.40979	0.40979	NA
ANKH	NA	0.43	0.498721	NA	NA	0.455623	0.455623	0.455623
ANKRD22	0.409412	0.362	0.40744	0.447785	0.435	0.372157	0.372157	0.372157
ANKRD24	NA	0.479	NA	NA	NA	NA	NA	NA
ANKRD29	NA	0.489	NA	NA	NA	NA	NA	NA
ANKRD50	NA	NA	NA	NA	NA	0.476946	0.476946	0.476946
ANKS4B	0.222798	0.222	0.222451	0.245069	0.234	NA	NA	NA
ANO1	0.409699	0.371	0.407274	0.44797	0.423	0.482621	0.482621	0.482621
ANXA11	NA	0.486	NA	NA	NA	NA	NA	NA
ANXA13	0.163286	0.14	0.162178	0.178582	0.169	0.191732	0.191732	0.191732
ANXA2	NA	0.472	NA	NA	NA	NA	NA	NA
ANXA2P2	NA	0.47	NA	NA	NA	NA	NA	NA
ANXA4	0.499642	0.436	0.496349	NA	NA	NA	NA	NA
AP1M2	0.444106	0.402	0.441027	0.485868	0.473	NA	NA	NA
ARHGAP22	NA	NA	NA	NA	NA	0.295369	0.295369	NA
ARHGEF40	0.331148	0.302	0.330322	0.362945	0.326	0.448725	0.448725	0.448725
ARL15	0.324074	0.282	0.325323	0.357633	0.33	0.209668	0.209668	0.209668
ARSE	NA	0.468	NA	NA	NA	NA	NA	NA
AS3MT	NA	NA	NA	NA	NA	0.44235	0.44235	NA
ASB13	NA	0.446	NA	NA	NA	NA	NA	NA
ASB9P1	0.457143	0.401	0.451206	NA	0.428	NA	NA	NA
ATIC	0.493863	0.433	0.491203	NA	NA	NA	NA	NA
ATPAF1	NA	0.478	NA	NA	0.484	NA	NA	NA
ATRN	NA	0.464	NA	NA	NA	NA	NA	NA
B4GALNT4	NA	NA	NA	NA	NA	0.342828	0.342828	NA
BBC3	NA	0.466	NA	NA	NA	NA	NA	NA
BBS2	NA	0.482	NA	NA	NA	NA	NA	NA
BCL11B	NA	0.494	NA	NA	NA	NA	NA	NA
BCL2L15	NA	NA	NA	NA	NA	0.427582	0.427582	0.427582
BCMO1	NA	0.439	NA	NA	NA	NA	NA	NA
BHLHE41	0.332312	0.313	0.330236	0.363266	0.325	0.39969	0.39969	0.39969
BICD1	NA	0.464	NA	NA	NA	NA	NA	NA
BMP4	0.453565	0.409	0.451068	0.496047	0.474	0.475384	0.475384	0.475384
BNC2	NA	NA	NA	NA	NA	0.256051	0.256051	NA
BOD1P	NA	NA	NA	NA	NA	0.335339	0.335339	0.335339
BTBD11	NA	NA	NA	NA	NA	0.385945	0.385945	0.385945
BTBD2	0.484911	0.381	0.481776	NA	0.47	NA	NA	NA
C11orf42	0.46875	NA	0.461953	NA	0.482	NA	NA	NA
C11orf93	NA	0.474	NA	NA	NA	NA	NA	NA
C12orf10	NA	0.499	NA	NA	NA	NA	NA	NA
C12orf28	NA	NA	NA	NA	NA	0.355627	0.355627	0.355627
C12orf45	0.32973	0.364	0.329307	0.363576	0.288	NA	NA	NA
C13orf44-AS1	NA	NA	NA	NA	NA	0.298791	0.298791	NA
C14orf105	0.377014	0.321	0.375189	0.412394	0.408	0.370541	0.370541	NA
C15orf40	NA	0.475	NA	NA	NA	NA	NA	NA
C16orf58	NA	0.451	NA	NA	NA	NA	NA	NA
C17orf48	NA	NA	NA	NA	NA	0.459491	0.459491	NA
C17orf76-AS1	0.388569	0.338	0.385804	0.42474	0.397	0.259343	0.259343	0.259343
C18orf1	NA	NA	NA	NA	NA	0.113749	0.113749	NA
C19orf63	NA	0.497	NA	NA	NA	NA	NA	NA
C1orf21	0.382265	0.347	0.380121	0.418342	0.386	0.425334	0.425334	0.425334
C20orf151	NA	0.432	NA	NA	0.391	NA	NA	NA
C21orf63	NA	0.491	NA	NA	NA	NA	NA	NA
C2orf15	0.493151	0.465	0.489968	NA	NA	NA	NA	NA
C2orf55	NA	0.4	NA	NA	NA	0.408824	0.408824	0.408824
C3orf14	NA	NA	NA	NA	NA	0.490293	0.490293	NA
C4orf43	NA	0.485	NA	NA	NA	NA	NA	NA
C5orf38	0.468966	0.357	0.462214	NA	0.438	NA	NA	NA
C6orf48	NA	0.45	NA	NA	NA	NA	NA	NA
C6orf57	NA	0.405	0.484357	NA	NA	0.453818	0.453818	0.453818
C8orf33	0.499269	0.424	0.496543	NA	NA	NA	NA	NA
C8orf77	NA	NA	NA	NA	NA	0.387046	0.387046	0.387046
C8orf84	0.433094	0.41	0.430976	0.474089	0.481	0.46859	0.46859	0.46859
C9orf103	NA	NA	NA	NA	NA	0.401699	0.401699	NA
C9orf123	NA	0.423	NA	NA	NA	0.39214	0.39214	0.39214
C9orf152	NA	0.452	NA	NA	NA	NA	NA	NA
CA12	0.455751	0.412	0.453275	0.49841	0.483	NA	NA	NA
CACNG4	0.321114	0.264	0.318856	0.350948	0.344	NA	NA	NA
CADM2	NA	NA	NA	NA	NA	0.286281	0.286281	NA
CALHM1	NA	NA	NA	NA	NA	0.493293	0.493293	NA
CAMK2N1	0.484624	0.439	0.481813	NA	0.482	NA	NA	NA
CAPG	NA	0.453	NA	NA	NA	NA	NA	NA
CAPN13	0.438095	0.434	0.444494	NA	NA	0.496489	0.496489	NA
CARD9	0.450588	0.403	0.448236	0.493287	0.433	NA	NA	NA
CBLC	0.422325	0.378	0.41972	0.461942	0.437	0.479777	0.479777	0.479777
CCDC33	NA	0.297	0.36741	NA	NA	NA	NA	NA
CCDC94	NA	NA	NA	NA	NA	0.479615	0.479615	NA
CCNI	NA	0.495	NA	NA	NA	NA	NA	NA
CCRL1	0.306452	NA	0.303835	NA	0.338	0.325827	0.325827	0.325827
CCT6B	0.483146	NA	0.472216	NA	0.401	0.350679	0.350679	0.350679
CD44	0.437517	0.396	0.435062	0.478317	0.495	NA	NA	NA
CDC42EP1	0.369104	0.335	0.36667	0.403538	0.383	0.45625	0.45625	NA
CDC42EP2	0.437928	0.392	0.435409	0.478626	0.473	0.418274	0.418274	NA
CDCA7	0.400974	0.327	0.396963	0.437319	0.443	NA	NA	NA
CFTR	0.421832	0.394	0.41965	0.461445	0.45	NA	NA	NA
CHMP6	NA	0.492	NA	NA	NA	NA	NA	NA
CHPT1	NA	0.365	NA	NA	NA	0.476002	0.476002	0.476002
CHST4	0.46875	NA	0.469096	NA	NA	NA	NA	NA
CLDN2	NA	0.473	NA	NA	NA	NA	NA	NA
CLEC3A	0.246205	0.221	0.244786	0.269388	0.223	0.273831	0.273831	0.273831
CLRN3	NA	0.48	NA	NA	NA	NA	NA	NA
CLYBL	0.319149	0.327	0.32806	NA	0.293	0.394311	0.394311	NA
CMTM7	NA	0.478	NA	NA	NA	NA	NA	NA
CNGA1	0.448276	0.369	0.442489	NA	0.445	0.413846	0.413846	0.413846
CNTNAP3B	0.325	0.425	0.327748	NA	0.402	NA	NA	NA
COG5	NA	0.474	NA	NA	NA	NA	NA	NA
COL17A1	NA	0.453	NA	NA	NA	NA	NA	NA
COL8A1	NA	NA	NA	NA	NA	0.249479	0.249479	NA
COQ5	NA	0.448	NA	NA	NA	NA	NA	NA
CORO2A	0.478754	0.427	0.47568	NA	0.48	0.493237	0.493237	NA
COX19	NA	NA	NA	NA	NA	0.478387	0.478387	0.478387
CRABP2	NA	0.491	NA	NA	NA	NA	NA	NA
CRIP1	NA	0.478	NA	NA	NA	NA	NA	NA
CRIP2	0.361117	0.329	0.358456	0.394566	0.365	0.342978	0.342978	0.342978
CROT	0.435115	NA	0.431475	NA	0.449	NA	NA	NA
CRTAP	0.423477	0.386	0.420079	0.462233	0.44	NA	NA	NA
CRYZ	0.392699	0.363	0.389573	0.428792	0.433	0.421955	0.421955	0.421955
CRYZL1	NA	NA	NA	NA	NA	0.489291	0.489291	0.489291
CUL9	NA	0.476	NA	NA	NA	NA	NA	NA
CYP1B1-AS1	NA	NA	NA	NA	0.349	NA	NA	NA
CYP4V2	0.480427	0.431	0.476102	NA	0.47	0.441689	0.441689	0.441689
DANCR	NA	0.483	NA	NA	NA	NA	NA	NA
DAPK2	0.444444	0.392	0.446225	NA	0.464	NA	NA	NA
DCN	NA	NA	NA	NA	NA	0.429266	0.429266	NA
DCTD	NA	0.449	NA	NA	NA	0.496745	0.496745	0.496745
DDAH1	0.460827	0.421	0.457944	0.503969	0.483	NA	NA	NA
DDIT4	NA	0.471	NA	NA	NA	NA	NA	NA
DEPTOR	0.472115	0.406	0.468133	NA	0.492	NA	NA	NA
DHODH	0.47619	0.361	0.471289	NA	0.482	0.478217	0.478217	NA
DHRS3	0.444665	0.392	0.441847	0.486351	0.46	NA	NA	NA
DHRS4	NA	0.371	NA	NA	NA	NA	NA	NA
DHRS4L2	0.461538	0.474	0.457375	NA	0.457	NA	NA	NA
DIAPH2	NA	0.43	NA	NA	NA	0.444918	0.444918	0.444918
DLEU1	NA	0.477	NA	NA	NA	0.411783	0.411783	0.411783
DMGDH	0.4	0.308	0.404713	NA	0.477	0.373936	0.373936	0.373936
DOCK8	NA	NA	NA	NA	NA	0.433708	0.433708	NA
DPH5	0.415225	0.395	0.413264	0.455123	0.413	NA	NA	NA
DSCR9	NA	NA	NA	NA	NA	0.240059	0.240059	NA
DUSP23	0.43508	0.435	0.432121	0.475729	0.432	NA	NA	NA
DUT	NA	0.473	NA	NA	NA	NA	NA	NA
EBPL	NA	0.438	NA	NA	NA	NA	NA	NA
ECSIT	NA	0.486	NA	NA	NA	NA	NA	NA
EDN1	0.421875	0.35	0.416728	NA	0.393	0.350894	0.350894	0.350894
EEF1A1	0.458353	0.411	0.455189	NA	0.464	NA	NA	NA
EEF1B2	0.475678	0.332	0.471646	NA	0.436	NA	NA	NA
EEF1G	0.420564	0.355	0.417348	0.459844	0.404	NA	NA	NA
EEF2	0.434472	0.393	0.431486	0.474997	0.437	NA	NA	NA
EEFSEC	NA	NA	NA	NA	NA	0.499753	0.499753	NA
EFNB1	0.468337	0.422	0.465265	NA	0.494	NA	NA	NA
EHHADH	NA	NA	NA	NA	NA	0.417813	0.417813	NA
EIF2D	NA	0.422	NA	NA	NA	NA	NA	NA
EIF3E	NA	0.457	NA	NA	0.494	NA	NA	NA
EIF3F	NA	0.449	NA	NA	NA	NA	NA	NA
EIF3L	0.476825	0.4	0.473748	NA	0.48	NA	NA	NA
EIF4B	NA	NA	NA	NA	NA	0.452356	0.452356	0.452356
ELF3	0.474194	0.406	0.471252	NA	0.499	NA	NA	NA
ELFN1	0.352381	0.266	0.350999	NA	0.33	NA	NA	NA
ENC1	0.413445	0.376	0.41113	0.452255	0.444	NA	NA	NA
EPB41L4A-AS1	0.352044	0.336	0.350153	0.385788	0.384	0.436429	0.436429	0.436429
EPHA10	NA	0.483	NA	NA	NA	NA	NA	NA
EPHB4	0.451814	0.404	0.448995	0.493901	0.449	NA	NA	NA
EPN3	NA	NA	NA	NA	NA	0.472887	0.472887	NA
EPS8L3	NA	0.482	NA	NA	NA	NA	NA	NA
ERLIN1	NA	0.491	NA	NA	NA	NA	NA	NA
ERMAP	NA	0.397	NA	NA	NA	0.495287	0.495287	NA
ETFB	NA	0.474	NA	NA	NA	NA	NA	NA
ETHE1	0.444534	0.352	0.441829	0.486358	0.497	0.450352	0.450352	0.450352
ETS2	NA	0.479	NA	NA	NA	NA	NA	NA
F2R	0.480327	0.496	0.477667	NA	NA	0.417972	0.417972	0.417972
F5	0.37423	0.348	0.372034	0.409197	0.392	0.429555	0.429555	0.429555
FAAH2	0.332326	0.343	0.328709	0.361609	0.339	0.40476	0.40476	NA
FAM107B	NA	0.495	NA	NA	NA	NA	NA	NA
FAM109A	NA	0.471	NA	NA	NA	NA	NA	NA
FAM113B	NA	0.488	NA	NA	NA	NA	NA	NA
FAM120C	0.461538	NA	0.4558	NA	0.419	NA	NA	NA
FAM131B	NA	0.444	NA	NA	NA	0.45604	0.45604	NA
FAM201A	0.487179	0.49	0.489492	NA	0.491	0.455893	0.455893	NA
FAM203A	NA	0.491	NA	NA	NA	NA	NA	NA
FAM213A	NA	0.444	NA	NA	0.478	0.493976	0.493976	NA
FAM3D	0.261438	0.327	0.258547	0.284495	0.258	0.389013	0.389013	0.389013
FAM81A	NA	NA	NA	NA	NA	0.428529	0.428529	0.428529
FAM86B1	0.477612	NA	NA	NA	NA	NA	NA	NA
FAM86C2P	NA	0.496	NA	NA	NA	NA	NA	NA
FAM86EP	0.33557	0.379	0.33545	0.369331	0.393	NA	NA	NA
FAM86HP	NA	0.452	NA	NA	NA	NA	NA	NA
FAR2	NA	NA	NA	NA	NA	0.480243	0.480243	0.480243
FARSB	NA	0.492	NA	NA	NA	NA	NA	NA
FASTKD2	0.494565	0.438	0.491653	NA	0.477	NA	NA	NA
FAT1	0.3857	0.349	0.383447	0.421545	0.361	NA	NA	NA
FBL	0.476953	0.423	0.473657	0.521644	0.479	NA	NA	NA
FBP1	0.364078	0.325	0.361429	0.397555	0.374	0.431547	0.431547	0.431547
FBXL14	NA	0.458	NA	NA	NA	NA	NA	NA
FBXL4	NA	0.484	NA	NA	NA	NA	NA	NA
FERMT1	0.370197	0.317	0.368064	0.404732	0.358	0.449342	0.449342	0.449342
FGD1	0.376623	0.414	0.371227	NA	0.375	NA	NA	NA
FGF19	0.200716	0.171	0.199232	0.219265	0.212	0.21634	0.21634	0.21634
FGFR2	NA	0.459	NA	NA	NA	NA	NA	NA
FGFR4	0.37774	0.348	0.375423	0.412525	0.447	0.335549	0.335549	NA
FJX1	NA	0.411	NA	NA	NA	0.436817	0.436817	NA
FKSG2	NA	NA	NA	NA	NA	0.317989	0.317989	NA
FLJ12825	0.445887	0.456	0.444682	0.489161	0.457	NA	NA	NA
FLJ20444	NA	NA	NA	NA	NA	0.488365	0.488365	NA
FLJ35024	0.406593	0.384	0.402293	0.442195	0.376	0.472679	0.472679	0.472679
FLNB	NA	0.498	NA	NA	NA	NA	NA	NA
FMN1	0.449612	0.408	0.447657	0.492351	0.473	0.443923	0.443923	0.443923
FNDC8	0.411111	NA	0.401352	NA	0.418	NA	NA	NA
FOXA1	NA	0.494	NA	NA	NA	NA	NA	NA
FOXL1	0.315385	0.255	0.316986	NA	0.314	0.275579	0.275579	NA
FOXQ1	0.361345	0.336	0.359037	0.395034	0.364	NA	NA	NA
FPGT	0.483092	0.481	0.482065	NA	0.457	NA	NA	NA
FREM2	0.438967	0.412	0.435869	NA	0.428	0.409079	0.409079	NA
FRMD4B	NA	0.488	NA	NA	NA	NA	NA	NA
FUT10	0.5	0.472	0.491832	NA	0.491	NA	NA	NA
GABRA2	NA	NA	NA	NA	NA	0.378962	0.378962	NA
GABRP	0.356164	0.339	0.353763	NA	0.329	0.405467	0.405467	0.405467
GALNT1	0.41796	0.393	0.415208	0.457362	0.365	0.441152	0.441152	0.441152
GALNTL2	NA	NA	NA	NA	NA	0.220751	0.220751	NA
GAS5	0.376285	0.277	0.373476	0.411514	0.384	NA	NA	NA
GATA6	NA	0.49	NA	NA	NA	NA	NA	NA
GEMIN5	NA	0.455	NA	NA	NA	NA	NA	NA
GLTSCR2	0.354612	0.296	0.352174	0.387819	0.347	NA	NA	NA
GMDS	NA	0.477	NA	NA	NA	NA	NA	NA
GNA14	NA	0.484	NA	NA	NA	NA	NA	NA
GNB2L1	0.478797	0.422	0.475619	NA	0.485	NA	NA	NA
GNPDA2	0.490566	0.438	0.480624	NA	NA	0.448726	0.448726	NA
GPA33	0.347826	0.272	0.348427	NA	0.309	NA	NA	NA
GPHN	NA	0.45	NA	NA	NA	NA	NA	NA
GPR110	NA	0.474	NA	NA	NA	0.479435	0.479435	0.479435
GPR17	NA	NA	NA	NA	NA	0.179448	0.179448	NA
GPR35	0.481701	0.425	0.478557	NA	NA	NA	NA	NA
GPR39	0.21169	0.18	0.209154	0.230372	0.235	0.280938	0.280938	0.280938
GPX2	0.493773	0.435	0.490689	NA	NA	NA	NA	NA
GPX8	0.354523	0.303	0.352754	0.388274	0.325	0.368491	0.368491	0.368491
GRAMD1B	0.438932	0.377	0.436315	0.479867	0.466	NA	NA	NA
GRM6	NA	NA	NA	NA	NA	0.457892	0.457892	NA
GSTZ1	NA	0.416	NA	NA	NA	NA	NA	NA
GTF2IRD2	NA	0.347	NA	NA	NA	0.441687	0.441687	0.441687
GTF2IRD2B	0.387097	0.302	0.385403	NA	0.418	NA	NA	NA
GTF3A	NA	0.486	NA	NA	NA	NA	NA	NA
GYG2	NA	NA	NA	NA	NA	0.156252	0.156252	NA
H1F0	0.428331	0.382	0.425373	0.468405	0.416	NA	NA	NA
HCAR1	0.373274	0.34	0.371016	0.408201	0.383	0.315703	0.315703	NA
HDDC2	NA	0.483	NA	NA	NA	NA	NA	NA
HDHD1	NA	0.469	NA	NA	NA	0.391435	0.391435	0.391435
HEPH	0.395944	0.346	0.393401	NA	0.415	0.41121	0.41121	0.41121
HIST1H4C	NA	NA	NA	NA	NA	0.472607	0.472607	0.472607
HIVEP3	NA	NA	NA	NA	NA	0.497358	0.497358	NA
HMGCS2	NA	NA	NA	NA	NA	0.459405	NA	NA
HNF1A	NA	0.435	NA	NA	NA	NA	NA	NA
HNF1A-AS1	NA	0.415	NA	NA	0.455	NA	NA	NA
HNF4A	0.495975	0.434	0.49282	NA	NA	NA	NA	NA
HNF4G	0.357814	0.309	0.354994	0.390848	0.374	0.397913	0.397913	0.397913
HOXA-AS2	NA	NA	NA	NA	NA	0.418593	0.418593	0.418593
HOXC4	0.336887	0.307	0.335554	0.369302	0.319	NA	NA	NA
HPDL	NA	0.444	NA	NA	NA	NA	NA	NA
HS3ST1	NA	0.499	NA	NA	0.492	NA	NA	NA
ICT1	NA	0.494	NA	NA	NA	NA	NA	NA
ID1	0.426724	0.377	0.423927	0.466713	0.457	0.411784	0.411784	0.411784
IER5L	NA	0.471	NA	NA	NA	0.430286	0.430286	NA
IFFO2	NA	0.47	NA	NA	NA	NA	NA	NA
IFNE	NA	NA	NA	NA	NA	0.441983	0.441983	0.441983
IFRD2	NA	0.498	NA	NA	NA	NA	NA	NA
IGSF10	NA	NA	NA	NA	NA	0.493481	0.493481	NA
IL22RA1	NA	0.467	NA	NA	NA	NA	NA	NA
IMPDH1	NA	0.494	NA	NA	NA	NA	NA	NA
IRS1	NA	0.442	NA	NA	NA	NA	NA	NA
ITGA2	NA	0.475	NA	NA	NA	NA	NA	NA
ITGA6	NA	0.481	NA	NA	NA	NA	NA	NA
ITGB4	0.494996	0.44	0.492032	NA	NA	NA	NA	NA
ITGB6	NA	0.475	NA	NA	NA	NA	NA	NA
ITPKB	NA	0.473	NA	NA	NA	NA	NA	NA
IYD	NA	NA	NA	NA	NA	NA	0.245101	NA
JDP2	NA	0.494	NA	NA	NA	NA	NA	NA
KCNE3	0.369521	0.343	0.367822	0.404632	0.358	0.420744	0.420744	0.420744
KCNQ1	NA	0.436	NA	NA	NA	0.477845	0.477845	NA
KIAA0040	NA	0.471	NA	NA	NA	NA	NA	NA
KIAA0240	NA	0.492	NA	NA	NA	NA	NA	NA
KIAA0284	NA	0.455	NA	NA	NA	NA	NA	NA
KIAA1024	NA	NA	NA	NA	NA	0.381181	0.381181	NA
KIAA1199	0.38984	0.312	0.388082	0.426497	0.43	NA	NA	NA
KIAA1257	NA	NA	NA	NA	NA	0.486313	NA	NA
KIAA1430	NA	0.497	NA	NA	NA	NA	NA	NA
KIF21B	NA	0.482	NA	NA	NA	NA	NA	NA
KIF27	NA	NA	NA	NA	NA	0.425891	0.425891	NA
KIF7	NA	0.435	NA	NA	NA	NA	NA	NA
KLF13	NA	0.463	NA	NA	NA	NA	NA	NA
KLHDC7A	0.427727	0.38	0.425766	0.468189	0.468	0.495142	0.495142	0.495142
KLK6	0.490248	0.444	0.487339	NA	NA	NA	NA	NA
KRT18	0.355145	0.303	0.352687	0.388424	0.353	NA	NA	NA
KRT19	0.305707	0.265	0.303667	0.334346	0.297	0.401407	0.401407	0.401407
KRT8	0.356313	0.299	0.353695	0.389614	0.34	NA	NA	NA
LAD1	0.44519	0.397	0.442197	0.486768	0.436	NA	NA	NA
LDHB	NA	0.48	NA	NA	NA	NA	NA	NA
LDLRAD3	NA	0.46	NA	NA	0.496	NA	NA	NA
LGALS2	NA	0.448	NA	NA	NA	NA	NA	NA
LHPP	NA	0.448	NA	NA	NA	NA	NA	NA
LIMS2	NA	0.451	NA	NA	NA	NA	NA	NA
LINC00116	NA	0.499	NA	NA	NA	NA	NA	NA
LINC00167	NA	NA	NA	NA	NA	0.495748	NA	NA
LINC00230A	NA	NA	NA	NA	NA	0.319943	0.319943	0.319943
LINC00526	0.49635	0.374	0.494792	NA	NA	NA	NA	NA
LIPE	NA	NA	NA	NA	NA	0.462908	0.462908	0.462908
LIPT2	NA	0.472	NA	NA	NA	NA	NA	NA
LOC100124692	0.240093	0.236	0.238582	0.262241	0.269	NA	NA	NA
LOC100128511	0.337838	NA	0.339318	NA	0.335	NA	NA	NA
LOC100130219	NA	NA	NA	NA	NA	0.489656	0.489656	NA
LOC100130691	0.291667	0.309	0.286946	NA	0.385	0.424067	0.424067	NA
LOC100130872	NA	NA	NA	NA	NA	0.440639	0.440639	NA
LOC100130890	NA	0.437	NA	NA	NA	NA	NA	NA
LOC100233209	NA	0.407	NA	NA	NA	NA	NA	NA
LOC100294145	NA	0.445	NA	NA	0.497	NA	NA	NA
LOC100505633	NA	NA	NA	NA	NA	0.499056	0.499056	0.499056
LOC100505644	NA	NA	NA	NA	NA	0.385916	0.385916	0.385916
LOC100505865	0.461538	0.39	0.461698	NA	0.452	NA	NA	NA
LOC100506046	NA	NA	NA	NA	0.448	NA	NA	NA
LOC100506325	NA	NA	NA	NA	NA	0.401356	0.401356	NA
LOC100506810	NA	0.452	NA	NA	NA	NA	NA	NA
LOC100506966	NA	NA	NA	NA	NA	0.497064	0.497064	NA
LOC100507421	0.281198	0.268	0.279377	NA	0.31	0.338816	0.338816	NA
LOC148189	0.415468	0.377	0.413959	0.455355	0.422	0.499356	0.499356	0.499356
LOC157860	NA	NA	NA	NA	NA	0.468225	0.468225	NA
LOC283177	NA	0.473	NA	NA	NA	NA	NA	NA
LOC283352	NA	NA	NA	NA	NA	0.372359	0.372359	NA
LOC284100	NA	NA	NA	NA	NA	0.238358	0.238358	NA
LOC387723	NA	NA	NA	NA	NA	0.422665	0.422665	NA
LOC400027	NA	0.487	NA	NA	NA	NA	NA	NA
LOC642361	NA	0.486	NA	NA	NA	NA	NA	NA
LOC643792	NA	NA	NA	NA	NA	0.293318	0.293318	NA
LOC645249	0.460396	0.407	0.455414	NA	0.387	NA	NA	NA
LOC645261	NA	NA	NA	NA	NA	0.302311	0.302311	NA
LOC728342	0.293194	0.269	0.298155	NA	0.281	0.38377	0.38377	0.38377
LOC729810	NA	NA	NA	NA	NA	0.489423	0.489423	NA
LOC729966	NA	0.461	NA	NA	NA	NA	NA	NA
LOC730102	0.461538	0.426	0.458669	NA	NA	NA	NA	NA
LOC90246	0.482645	0.487	0.479659	NA	0.481	NA	NA	NA
LOC90784	0.477011	0.488	0.47506	NA	NA	NA	NA	NA
LOC93432	0.285714	0.23	0.277221	0.30476	0.27	NA	NA	NA
LOXL4	NA	0.469	NA	NA	NA	NA	NA	NA
LRRC19	NA	NA	NA	NA	NA	0.0422044	0.0422044	0.0422044
LRRC8D	NA	0.498	NA	NA	NA	NA	NA	NA
LSM6	NA	NA	0.494116	NA	NA	NA	NA	NA
LTBP1	NA	0.473	NA	NA	NA	NA	NA	NA
LTBP3	NA	0.478	NA	NA	NA	NA	NA	NA
LY6H	NA	NA	NA	NA	NA	0.244076	0.244076	NA
LY75	0.424403	0.32	0.421443	NA	0.436	0.405028	0.405028	0.405028
LY9	NA	NA	NA	NA	NA	0.387986	0.387986	NA
LYPD1	0.196335	NA	0.192867	0.212342	0.205	NA	NA	NA
LYZ	NA	0.468	NA	NA	NA	NA	NA	NA
MACC1	NA	0.459	NA	NA	NA	0.416534	0.416534	0.416534
MACROD1	NA	0.366	NA	NA	0.469	0.368218	0.368218	0.368218
MALL	0.499285	NA	0.494302	NA	NA	NA	NA	NA
MAML2	0.346021	0.37	0.343692	NA	0.359	0.413614	0.413614	0.413614
MANEAL	NA	0.459	NA	NA	NA	NA	NA	NA
MAOB	0.440873	0.425	0.439264	0.483421	0.469	0.473965	0.473965	0.473965
MAP2K5	NA	0.474	NA	NA	NA	NA	NA	NA
MAR1	NA	NA	NA	NA	NA	0.378772	0.378772	0.378772
MARCKS	NA	0.496	NA	NA	NA	NA	NA	NA
MAZ	NA	0.468	NA	NA	NA	NA	NA	NA
MBLAC2	0.492647	0.479	0.487062	NA	0.492	NA	NA	NA
MCU	NA	0.462	NA	NA	NA	NA	NA	NA
MGAT4B	NA	0.458	NA	NA	NA	NA	NA	NA
MGC12982	0.5	0.452	0.496547	NA	0.497	NA	NA	NA
MGC16275	NA	NA	NA	NA	0.469	0.279122	0.279122	NA
MGC23270	NA	NA	NA	NA	0.492	NA	NA	NA
MGC45800	0.442211	0.398	0.442289	NA	NA	0.358464	0.358464	0.358464
MIR1207	NA	NA	NA	0.394687	NA	NA	NA	NA
MIR1293	NA	NA	NA	0.487432	NA	NA	NA	NA
MIR200B	0.453333	NA	0.456919	NA	NA	NA	NA	NA
MIR3145	NA	NA	NA	0.494724	NA	NA	NA	NA
MIR31HG	NA	0.475	NA	NA	NA	NA	NA	NA
MIR3648	0.208512	0.1	0.207873	0.228343	0.167	NA	NA	NA
MIR3687	0.278803	NA	0.277288	0.30477	0.242	NA	NA	NA
MIR452	NA	NA	NA	0.439382	NA	NA	NA	NA
MIR4523	NA	NA	NA	0.390659	NA	NA	NA	NA
MIR4635	NA	NA	NA	0.397526	NA	NA	NA	NA
MIR4698	NA	NA	NA	0.240287	NA	NA	NA	NA
MIR4712	NA	NA	NA	NA	0.483	NA	NA	NA
MIR630	NA	NA	NA	0.431328	NA	NA	NA	NA
MIR663A	0.427888	NA	NA	0.466944	0.476	NA	NA	NA
MMP28	NA	NA	NA	NA	NA	0.438393	0.438393	0.438393
MRAP2	0.430279	0.422	0.430649	0.473985	0.407	NA	NA	NA
MRPL15	0.394984	0.35	0.391967	0.431667	0.357	0.463146	0.463146	0.463146
MRPL19	NA	0.496	NA	NA	NA	NA	NA	NA
MRPL30	0.498144	0.426	0.494733	NA	NA	NA	NA	NA
MTERFD1	NA	0.498	NA	NA	NA	NA	NA	NA
MTHFD2	0.46899	0.414	0.465632	NA	0.456	NA	NA	NA
MTSS1	NA	0.459	NA	NA	0.482	NA	NA	NA
MUC3B	NA	NA	NA	NA	NA	0.240347	0.240347	NA
MYB	0.457399	0.408	0.453204	NA	NA	0.407172	0.407172	0.407172
MYC	0.377458	0.338	0.374825	0.412604	0.395	0.471828	0.471828	0.471828
MYL5	NA	0.481	NA	NA	NA	0.493298	0.493298	NA
MYO7B	0.369318	0.274	0.366841	0.40344	0.36	NA	NA	NA
MYOM3	0.41549	0.361	0.413117	0.454327	0.46	0.317117	0.317117	NA
MYT1	0.40458	0.352	0.40132	NA	0.375	0.381807	0.381807	NA
N6AMT1	NA	NA	NA	NA	NA	0.436193	0.436193	NA
NAALADL2	0.481328	0.436	0.480046	NA	NA	NA	NA	NA
NACA	NA	0.467	NA	NA	NA	NA	NA	NA
NEBL	NA	0.489	NA	NA	NA	NA	NA	NA
NFATC1	NA	NA	NA	NA	0.337	NA	NA	NA
NFIX	NA	0.491	NA	NA	NA	NA	NA	NA
NHS	0.482972	0.44	0.480579	NA	NA	NA	NA	NA
NOB1	0.488718	0.424	0.485663	NA	0.49	0.446964	0.446964	0.446964
NOP16	NA	0.497	NA	NA	NA	NA	NA	NA
NPDC1	NA	0.494	NA	NA	NA	NA	NA	NA
NPFFR1	NA	0.439	NA	NA	NA	NA	NA	NA
NPM3	0.426761	0.36	0.425382	0.468533	0.42	0.439343	0.439343	NA
NR1H3	NA	0.476	NA	NA	NA	NA	NA	NA
NR1H4	NA	0.117	0.188501	NA	NA	0.332137	0.332137	NA
NRP2	0.146032	0.141	0.14608	NA	0.137	NA	NA	NA
NT5E	NA	0.475	NA	NA	NA	NA	NA	NA
NTPCR	NA	0.488	NA	NA	NA	NA	NA	NA
NTSR1	NA	0.486	NA	NA	NA	NA	NA	NA
NUDT16	NA	0.493	NA	NA	NA	NA	NA	NA
NUDT16P1	NA	0.497	NA	NA	NA	NA	NA	NA
NUDT4	NA	0.463	NA	NA	NA	NA	NA	NA
NUDT7	NA	NA	NA	NA	NA	0.30917	0.30917	0.30917
NYNRIN	0.406998	0.362	0.40457	0.445006	0.431	NA	NA	NA
OBFC1	0.43513	0.381	0.432563	0.475816	0.442	NA	NA	NA
ODZ3	0.351579	0.312	0.350998	NA	0.368	0.345852	0.345852	NA
ONECUT2	NA	0.483	NA	NA	NA	NA	NA	NA
P2RY2	0.420245	0.388	0.417944	0.459747	0.442	NA	NA	NA
PARD3B	0.428571	0.354	0.425595	NA	0.425	0.423202	0.423202	0.423202
PARK2	NA	0.415	NA	NA	NA	NA	NA	NA
PARS2	NA	0.49	NA	NA	NA	NA	NA	NA
PATZ1	NA	0.495	NA	NA	NA	NA	NA	NA
PAX4	0.252101	0.195	0.248289	NA	0.327	0.225323	0.225323	0.225323
PBK	NA	NA	NA	NA	NA	0.476474	0.476474	NA
PBLD	NA	NA	NA	NA	NA	0.493049	0.493049	0.493049
PBX1	0.424437	0.352	0.42478	NA	0.497	NA	NA	NA
PCDH1	NA	0.471	NA	NA	NA	NA	NA	NA
PCSK5	0.453858	0.377	0.451641	NA	0.488	NA	NA	NA
PCTP	NA	0.464	NA	NA	NA	NA	NA	NA
PDCD2	NA	0.481	NA	NA	NA	NA	NA	NA
PDF	0.482558	0.483	0.479969	NA	0.472	NA	NA	NA
PDGFD	NA	NA	NA	NA	NA	0.38697	0.38697	NA
PDLIM1	0.425199	0.377	0.422365	0.465061	0.42	NA	NA	NA
PDSS2	0.415534	0.374	0.412332	0.454269	0.488	0.457189	0.457189	0.457189
PDZD8	0.462841	0.411	0.459964	NA	0.491	0.48661	0.48661	0.48661
PELI2	NA	0.473	NA	NA	NA	NA	NA	NA
PET112	NA	0.459	NA	NA	NA	NA	NA	NA
PEX11A	0.45942	0.408	0.457062	NA	0.474	NA	NA	NA
PHB	NA	0.487	NA	NA	NA	NA	NA	NA
PHC2	NA	0.471	NA	NA	NA	NA	NA	NA
PHF14	NA	0.475	NA	NA	NA	NA	NA	NA
PIK3C2B	NA	0.497	NA	NA	NA	NA	NA	NA
PIK3R2	NA	0.487	NA	NA	NA	NA	NA	NA
PKDCC	0.495719	0.416	0.492664	NA	0.497	NA	NA	NA
PKI55	NA	NA	NA	NA	NA	0.458866	0.458866	0.458866
PLA2R1	NA	0.491	NA	NA	NA	NA	NA	NA
PLCH2	0.470588	0.455	0.46583	NA	0.424	NA	NA	NA
PLCL1	NA	NA	NA	NA	NA	0.28631	0.28631	0.28631
PLEKHG1	0.351675	0.294	0.349283	0.384335	0.376	0.379176	0.379176	0.379176
PLEKHG6	0.432495	0.399	0.429312	0.472124	0.435	0.358396	0.358396	0.358396
PLIN1	NA	0.416	NA	NA	NA	NA	NA	NA
PLS1	0.474771	0.444	0.471897	NA	NA	NA	NA	NA
PNPLA4	0.496503	0.421	0.492723	NA	NA	0.393334	0.393334	0.393334
POF1B	0.270517	0.241	0.268802	0.295766	0.293	0.286902	0.286902	0.286902
POLD2	NA	0.477	NA	NA	NA	NA	NA	NA
POLR1A	NA	0.479	NA	NA	NA	NA	NA	NA
POLR1E	NA	0.429	NA	NA	NA	NA	NA	NA
POLR3B	0.429276	0.416	0.428145	NA	0.453	NA	NA	NA
POT1	NA	NA	NA	NA	NA	0.478022	0.478022	0.478022
PPAP2C	0.484526	0.424	0.481404	NA	0.468	0.485799	0.485799	0.485799
PPARG	0.491796	0.435	0.488591	NA	0.492	NA	NA	NA
PPIC	NA	0.487	NA	NA	NA	NA	NA	NA
PRELID2	0.405128	0.393	0.401222	NA	0.361	0.478437	0.478437	0.478437
PRICKLE1	NA	NA	NA	NA	NA	0.407143	0.407143	NA
PRMT6	NA	0.463	NA	NA	NA	NA	NA	NA
PRORSD1P	NA	NA	NA	NA	NA	0.47683	NA	NA
PRR15	0.442809	0.42	0.440281	0.484524	0.46	0.483227	0.483227	0.483227
PRR15L	0.404959	0.341	0.402154	0.442896	0.445	0.370758	0.370758	0.370758
PRR22	NA	0.487	NA	NA	NA	NA	NA	NA
PRSS12	0.5	0.48	0.495755	NA	NA	0.496664	0.496664	NA
PSPH	NA	0.451	NA	NA	NA	NA	NA	NA
PSTK	NA	0.425	NA	NA	NA	NA	NA	NA
PTPRB	0.388462	0.339	0.384753	NA	0.384	0.388779	0.388779	0.388779
PTPRK	NA	0.496	NA	NA	NA	NA	NA	NA
PYGB	NA	0.496	NA	NA	NA	NA	NA	NA
RAB25	NA	0.453	NA	NA	NA	NA	NA	NA
RAB3D	0.448815	0.396	0.445811	0.490387	0.484	0.470593	0.470593	0.470593
RAC3	NA	0.482	NA	NA	NA	NA	NA	NA
RAI14	NA	0.498	NA	NA	NA	NA	NA	NA
RALGPS1	NA	0.494	NA	NA	NA	0.462946	0.462946	NA
RAMP1	NA	0.495	NA	NA	NA	NA	NA	NA
RANBP17	NA	NA	NA	NA	NA	0.499814	0.499814	0.499814
RAP1GDS1	NA	0.499	NA	NA	NA	NA	NA	NA
RARG	NA	0.479	NA	NA	NA	NA	NA	NA
RARRES1	0.261957	0.249	0.260759	0.286581	0.29	0.287151	0.287151	0.287151
RAVER2	NA	0.483	NA	NA	NA	NA	NA	NA
RGS3	0.471206	0.416	0.468289	NA	NA	NA	NA	NA
RHBDL2	NA	NA	NA	NA	NA	0.479398	0.479398	0.479398
RIN2	0.485518	0.417	0.482674	NA	NA	NA	NA	NA
RNASEH2B	NA	0.482	NA	NA	NA	0.458901	0.458901	0.458901
RNF125	0.442543	0.38	0.44072	NA	0.489	0.432913	0.432913	0.432913
RNF144B	0.447183	0.36	0.440485	NA	0.46	NA	NA	NA
RNF43	NA	0.464	NA	NA	NA	NA	NA	NA
RNU86	NA	NA	NA	0.294969	NA	NA	NA	NA
ROR1	NA	0.474	NA	NA	NA	NA	NA	NA
RPL11	NA	0.485	NA	NA	0.496	NA	NA	NA
RPL12	NA	0.44	NA	NA	NA	NA	NA	NA
RPL13	0.484125	0.415	0.48054	NA	0.487	NA	NA	NA
RPL13A	0.409293	0.357	0.406415	0.44762	0.39	NA	NA	NA
RPL14	NA	0.475	NA	NA	NA	NA	NA	NA
RPL15	NA	0.463	NA	NA	NA	NA	NA	NA
RPL18A	0.371981	0.402	0.369255	0.406991	0.366	NA	NA	NA
RPL22	NA	0.417	NA	NA	0.428	NA	NA	NA
RPL23	NA	0.455	NA	NA	NA	NA	NA	NA
RPL26	0.487625	0.448	0.483997	NA	NA	NA	NA	NA
RPL27A	NA	0.436	NA	NA	0.467	NA	NA	NA
RPL29	0.456288	0.407	0.453483	0.498886	0.462	NA	NA	NA
RPL3	0.383483	0.312	0.380658	0.41919	0.4	NA	NA	NA
RPL30	0.465292	0.427	0.461948	NA	0.489	NA	NA	NA
RPL31	NA	0.468	NA	NA	NA	NA	NA	NA
RPL32	0.499449	0.388	0.4959	NA	0.458	NA	NA	NA
RPL34	0.498309	0.37	0.494761	NA	NA	NA	NA	NA
RPL37	NA	0.456	NA	NA	NA	NA	NA	NA
RPL37A	NA	0.46	NA	NA	NA	NA	NA	NA
RPL4	NA	0.429	NA	NA	0.477	NA	NA	NA
RPL5	NA	0.441	NA	NA	NA	NA	NA	NA
RPL7	NA	0.492	NA	NA	NA	NA	NA	NA
RPLP0	NA	0.436	NA	NA	NA	NA	NA	NA
RPLP1	NA	0.413	NA	NA	0.48	NA	NA	NA
RPS10	NA	0.494	NA	NA	NA	NA	NA	NA
RPS12	NA	0.444	NA	NA	NA	NA	NA	NA
RPS13	NA	0.39	NA	NA	NA	NA	NA	NA
RPS14	0.452028	0.392	0.448806	0.494226	0.471	NA	NA	NA
RPS15A	0.477578	0.333	0.473775	NA	0.467	NA	NA	NA
RPS16	NA	0.481	NA	NA	0.494	NA	NA	NA
RPS18	0.453569	0.314	0.450828	0.496229	0.471	NA	NA	NA
RPS2	0.482942	0.391	0.479286	NA	0.48	NA	NA	NA
RPS21	0.493314	0.436	0.489457	NA	0.457	NA	NA	NA
RPS23	0.494673	0.377	0.490594	NA	0.464	NA	NA	NA
RPS24	0.493754	0.409	0.49024	NA	0.469	NA	NA	NA
RPS29	NA	0.415	NA	NA	0.488	NA	NA	NA
RPS3	NA	0.409	NA	NA	0.482	NA	NA	NA
RPS3A	0.487743	0.413	0.484883	NA	0.483	NA	NA	NA
RPS4X	0.392906	0.324	0.390043	0.429575	0.391	NA	NA	NA
RPS6	0.43712	0.394	0.43417	0.478058	0.424	NA	NA	NA
RPS7	NA	0.5	NA	NA	NA	NA	NA	NA
RPS8	NA	0.403	NA	NA	0.487	NA	NA	NA
RPSA	0.407252	0.37	0.404377	0.445437	0.435	NA	NA	NA
RPSAP58	0.392286	0.363	0.389432	0.428633	0.404	NA	NA	NA
RRS1	0.450043	0.431	0.446027	0.491307	0.472	NA	NA	NA
RUVBL1	0.457979	0.39	0.454963	NA	0.481	0.460599	0.460599	0.460599
S100A6	NA	0.486	NA	NA	NA	NA	NA	NA
SCCPDH	0.485938	0.454	0.482625	NA	0.477	0.477818	0.477818	0.477818
SELENBP1	0.352387	0.314	0.350527	0.385705	0.338	0.367509	0.367509	0.367509
SEMA3B	0.498074	0.432	0.495127	NA	0.483	NA	NA	NA
SEMA4B	0.487105	0.437	0.48411	NA	NA	NA	NA	NA
SEMA4G	NA	0.496	NA	NA	NA	NA	NA	NA
SERPINA5	0.412571	0.345	0.410113	0.450116	0.404	NA	NA	NA
SESN2	NA	0.455	NA	NA	NA	NA	NA	NA
SH3BGRL	0.396867	0.34	0.395922	0.436249	0.373	0.40228	0.40228	NA
SH3RF2	NA	0.484	NA	NA	NA	NA	NA	NA
SHROOM1	NA	0.474	NA	NA	NA	NA	NA	NA
SLC14A1	0.395062	NA	0.396186	NA	0.428	NA	NA	NA
SLC18A2	NA	0.485	NA	NA	NA	NA	NA	NA
SLC1A1	NA	0.436	NA	NA	NA	NA	NA	NA
SLC22A3	NA	0.489	NA	NA	NA	NA	NA	NA
SLC25A24	NA	0.475	NA	NA	NA	NA	NA	NA
SLC28A3	0.318895	0.31	0.317692	0.348589	0.359	0.32462	0.32462	NA
SLC30A1	0.489601	0.442	0.487046	NA	0.488	NA	NA	NA
SLC35E4	NA	0.483	NA	NA	NA	NA	NA	NA
SLC39A3	NA	NA	NA	NA	0.499	NA	NA	NA
SLC39A5	NA	NA	NA	NA	NA	0.426337	0.426337	NA
SLC40A1	0.32703	0.287	0.325148	0.357763	0.316	0.452744	0.452744	0.452744
SLC44A4	NA	0.495	NA	NA	NA	NA	NA	NA
SLC4A5	NA	0.443	0.496488	NA	NA	NA	NA	NA
SLC5A2	0.481912	NA	0.47762	NA	0.488	NA	NA	NA
SLC7A1	NA	0.471	NA	NA	NA	NA	NA	NA
SLC7A2	0.353116	NA	0.35196	NA	0.384	0.281156	0.281156	NA
SLC7A5	NA	0.488	NA	NA	NA	NA	NA	NA
SLC7A5P1	NA	0.479	NA	NA	NA	NA	NA	NA
SLCO1B1	NA	NA	NA	NA	NA	0.38814	0.38814	0.38814
SMAGP	NA	0.47	NA	NA	NA	NA	NA	NA
SNCG	0.339853	0.288	0.337876	0.371739	0.344	0.340554	0.340554	0.340554
SNHG12	NA	0.49	NA	NA	NA	NA	NA	NA
SNHG15	0.495838	0.403	0.491982	NA	NA	0.447376	0.447376	0.447376
SNHG4	0.433962	NA	0.428761	0.472416	0.461	0.242083	0.242083	NA
SNHG5	0.47093	0.338	0.466891	NA	0.455	NA	NA	NA
SNHG7	NA	NA	NA	NA	NA	0.471513	0.471513	0.471513
SNHG8	0.347721	0.357	0.344897	0.380083	0.373	0.451702	0.451702	0.451702
SNORA47	NA	NA	NA	0.314652	NA	NA	NA	NA
SNORA74A	0.341463	NA	0.339474	0.373714	0.31	NA	NA	NA
SNORA75	NA	NA	NA	0.184378	NA	NA	NA	NA
SNORD53	NA	NA	NA	0.458515	NA	NA	NA	NA
SNTB1	0.452029	0.408	0.449209	0.494256	0.493	NA	NA	NA
SNX7	NA	0.5	NA	NA	0.481	NA	NA	NA
SORBS2	NA	NA	NA	NA	NA	0.413523	0.413523	0.413523
SP6	0.390418	0.363	0.388139	0.427045	0.407	0.443792	0.443792	NA
SPAG17	0.43	NA	0.423152	NA	0.424	NA	NA	NA
SPATA20	0.419954	0.368	0.417311	0.459301	0.388	NA	NA	NA
SPIN3	0.493126	0.45	0.490383	NA	NA	0.428894	0.428894	0.428894
SPR	0.464671	0.384	0.462403	NA	0.466	NA	NA	NA
SSPN	0.456522	0.402	0.454227	NA	0.469	0.401061	0.401061	NA
STARD10	NA	0.455	NA	NA	NA	NA	NA	NA
STEAP2	0.403176	0.348	0.400985	NA	0.401	0.387549	0.387549	0.387549
STRA6	0.492153	0.445	0.489006	NA	NA	NA	NA	NA
STX19	NA	NA	NA	NA	NA	0.374754	0.374754	NA
SULF2	NA	0.481	NA	NA	NA	NA	NA	NA
SULT2B1	NA	0.48	NA	NA	NA	NA	NA	NA
SUMF1	NA	0.495	NA	NA	NA	NA	NA	NA
TAGLN2	NA	0.441	NA	NA	NA	NA	NA	NA
TAS2R38	0.444444	NA	0.443228	NA	NA	NA	NA	NA
TATDN1	NA	0.396	NA	NA	NA	NA	NA	NA
TBL1X	0.412896	0.384	0.410608	0.451692	0.419	0.47591	0.47591	0.47591
TBXAS1	NA	0.397	NA	NA	NA	NA	NA	NA
TESC	NA	0.451	NA	NA	NA	NA	NA	NA
TFAP4	0.465035	0.362	0.460752	NA	NA	NA	NA	NA
TFPI	0.431002	0.391	0.428464	0.471458	0.437	0.400748	0.400748	0.400748
TGFBR2	NA	0.454	0.499565	NA	NA	NA	NA	NA
TGM2	0.294432	0.266	0.292624	0.321859	0.299	0.378182	0.378182	0.378182
THRA	NA	0.477	NA	NA	NA	NA	NA	NA
TIGD5	NA	0.464	NA	NA	NA	NA	NA	NA
TINAG	NA	0.245	NA	NA	NA	NA	NA	NA
TM4SF4	0.286039	0.254	0.284242	0.312888	0.282	NA	NA	NA
TMA16	NA	NA	NA	NA	NA	0.465724	0.465724	NA
TMC4	NA	0.442	NA	NA	NA	NA	NA	NA
TMEM105	0.365385	0.367	0.365438	NA	0.404	NA	NA	NA
TMEM126A	NA	0.5	NA	NA	NA	NA	NA	NA
TMEM177	0.426523	0.365	0.422942	NA	0.446	NA	NA	NA
TMEM238	0.269397	0.252	0.269739	0.296996	0.215	NA	NA	NA
TMEM54	0.413755	0.363	0.411283	0.452517	0.429	0.472982	0.472982	0.472982
TMEM55A	NA	NA	NA	NA	NA	0.428243	0.428243	NA
TMEM64	NA	0.499	NA	NA	NA	NA	NA	NA
TMEM74B	NA	0.448	NA	NA	NA	0.46253	0.46253	0.46253
TMLHE	NA	0.488	NA	NA	NA	0.475305	0.475305	0.475305
TNFRSF10A	NA	0.484	NA	NA	NA	NA	NA	NA
TNFRSF10D	NA	0.473	NA	NA	NA	NA	NA	NA
TNNI1	NA	0.49	NA	NA	NA	NA	NA	NA
TOP1MT	NA	0.453	NA	NA	0.481	NA	NA	NA
TOX2	NA	NA	NA	NA	NA	0.371443	0.371443	NA
TP53	NA	0.464	NA	NA	NA	NA	NA	NA
TP53TG1	NA	0.35	NA	NA	NA	NA	NA	NA
TPGS1	0.454545	0.442	0.4541	0.499557	NA	NA	NA	NA
TPPP	0.479761	0.412	0.476755	NA	0.491	NA	NA	NA
TPPP3	0.200577	0.182	0.199913	0.219947	0.201	0.260159	0.260159	0.260159
TRAF4	NA	0.498	NA	NA	NA	NA	NA	NA
TRIB1	0.471591	0.423	0.468879	NA	0.481	NA	NA	NA
TRIB2	0.408537	0.357	0.404213	NA	0.417	0.370873	0.370873	NA
TRIM31	0.378436	0.336	0.376172	0.413686	0.407	0.434715	0.434715	0.434715
TRIOBP	NA	0.483	NA	NA	NA	NA	NA	NA
TSC22D3	0.419942	0.365	0.417218	0.459023	0.439	0.49087	0.49087	NA
TSEN15	NA	0.472	NA	NA	0.486	NA	NA	NA
TSKU	NA	0.462	NA	NA	NA	NA	NA	NA
TSPAN8	0.463133	0.406	0.459852	NA	0.467	NA	NA	NA
TTC4	NA	NA	NA	NA	NA	0.46415	0.46415	NA
TTLL10	NA	0.479	NA	NA	NA	NA	NA	NA
TUBE1	NA	0.436	NA	NA	NA	NA	NA	NA
TXK	0.464286	0.392	0.464382	NA	NA	0.295508	0.295508	NA
TXNDC5	NA	0.408	0.23212	NA	NA	NA	NA	NA
TXNRD3	NA	0.499	NA	NA	NA	NA	NA	NA
TYW3	NA	0.487	NA	NA	NA	NA	NA	NA
U2AF1L4	NA	NA	NA	NA	NA	0.395121	0.395121	0.395121
UGT1A10	0.296503	0.259	0.294813	0.32428	0.316	NA	NA	NA
UGT1A7	0.365854	NA	0.360829	NA	0.307	NA	NA	NA
UGT1A8	0.229965	0.236	0.227683	0.250456	0.24	NA	NA	NA
UGT1A9	0.340426	NA	0.362383	NA	0.314	NA	NA	NA
ULBP3	NA	0.423	NA	NA	NA	NA	NA	NA
UNC93A	NA	0.135	0.139975	NA	0.209	NA	NA	NA
USH1C	NA	0.433	NA	NA	NA	NA	NA	NA
VSIG2	0.450178	0.398	0.447568	0.492497	0.446	0.448994	0.448994	0.448994
VWA1	NA	0.459	NA	NA	NA	NA	NA	NA
WDR64	NA	NA	NA	NA	NA	0.272785	0.272785	0.272785
XDH	NA	NA	NA	NA	NA	0.431353	0.431353	0.431353
XYLT1	NA	0.432	0.496843	NA	0.498	NA	NA	NA
ZBED3	0.490654	0.456	0.489244	NA	0.481	NA	NA	NA
ZBTB12	NA	0.444	NA	NA	NA	NA	NA	NA
ZC3H8	0.432624	0.367	0.429286	0.472969	0.445	0.417982	0.417982	0.417982
ZDHHC8P1	0.342604	0.335	0.341401	0.374667	0.437	0.348784	0.348784	NA
ZFP36L2	0.4826	0.435	0.479368	NA	NA	NA	NA	NA
ZMYND11	NA	0.479	NA	NA	NA	NA	NA	NA
ZNF205	NA	0.474	NA	NA	NA	NA	NA	NA
ZNF254	NA	0.461	NA	NA	NA	NA	NA	NA
ZNF319	NA	0.498	NA	NA	NA	NA	NA	NA
ZNF414	0.482143	NA	0.485716	NA	NA	NA	NA	NA
ZNF417	NA	NA	NA	NA	NA	0.33097	0.33097	NA
ZNF428	NA	NA	NA	NA	NA	0.469996	0.469996	NA
ZNF462	0.421875	NA	0.428135	NA	NA	0.462753	0.462753	NA
ZNF485	NA	NA	NA	NA	NA	0.443826	0.443826	0.443826
ZNF488	0.313373	0.281	0.313234	0.344361	0.354	0.036779	0.036779	NA
ZNF521	0.211538	0.133	0.21866	NA	0.171	NA	NA	NA
ZNF541	NA	NA	NA	NA	NA	0.296922	0.296922	NA
ZNF568	NA	NA	NA	NA	NA	0.253052	0.253052	NA
ZNF579	NA	0.493	NA	NA	NA	NA	NA	NA
ZNF619	NA	NA	NA	NA	0.498	NA	NA	NA
ZNF630	0.5	NA	NA	NA	NA	NA	NA	NA
ZNF653	NA	NA	NA	NA	NA	0.371632	0.371632	0.371632
ZNF703	0.411222	0.352	0.408038	0.449122	0.418	0.339641	0.339641	0.339641
ZNF74	0.494048	0.461	0.491519	NA	NA	0.389461	0.389461	0.389461
ZNF771	NA	0.449	NA	NA	NA	NA	NA	NA
ZNF792	0.441026	0.368	0.44097	NA	0.414	0.406456	0.406456	0.406456
ZNF799	NA	0.491	NA	NA	NA	NA	NA	NA
ZNF91	NA	NA	NA	NA	NA	0.438276	0.438276	0.438276
ZNFX1-AS1	0.405294	0.358	0.402465	0.443403	0.415	NA	NA	NA
ZNRF2P1	NA	NA	NA	NA	NA	0.25407	0.25407	NA
ZP3	NA	0.483	NA	NA	NA	NA	NA	NA
ZXDA	0.272727	0.257	0.267963	NA	0.307	0.366135	0.366135	0.366135
ZYX	NA	0.452	NA	NA	NA	NA	NA	NA
ZZZ3	NA	0.494	NA	NA	NA	NA	NA	NA
