# Supplementary material for: Parallel comparison of Illumina RNA-Seq and Affymetrix microarray platforms on transcriptomic profiles generated from 5-aza-deoxy-cytidine treated HT-29 colon cancer cells and simulated datasets
Source: BMC Bioinformatics. 2013 Jun 28;14(Suppl 9):S1. doi: 10.1186/1471-2105-14-S9-S1 (PMC3697991; doi:10.1186/1471-2105-14-S9-S1)
Supplement: Additional File 3 — Table of significant pathway for both up and down regulated DEGs. Pathways that were at least significant in one algorithm are shown in this file. If a pathway is marked as significant in an algorithm, the corresponding DEGs detected by that algorithm are included; otherwise the cell is left blank. Both up-regulated and down-regulated pathways are shown in this file, while down-regulated pathways are bolded. [file 1471-2105-14-S9-S1-S3.xls]

## Sheet: Up
Significant IPA canonical pathways (contains >3 significant upregulated genes and p-value < 0.05 in IPA). The upregulated genes in 5 μM 5-Aza treated HT-29 compared to control cells were selected by three RNA-Seq and two microarray DEG algorithms are listed below for each IPA canonical pathway (see additional file 2)
	RNA-seq			Microarray
PATHWAY	rseq_baySeq	rseq_Cuffdiff	rseq_DEseq	array_eBayes	array_SAM
14-3-3-mediated Signaling	TUBB3,TP73,TUBB2A,PLCG1,VIM,TUBB2B,PRKCG,PLCD1,TUBB6,TUBA8,PLCG2,MAPK10,MRAS,GFAP,SFN,SNCA	TUBB3,TUBB6,TUBA8,TP73,PLCG2,MRAS,TUBB4A,TUBB2B,PRKCG	TUBB3,TP73,TUBB2A,PLCG1,VIM,TUBB2B,PRKCG,PLCD1,TUBB6,TUBA8,PLCG2,MAPK10,MRAS,SFN,SNCA
4-1BB Signaling in T Lymphocytes	TNFRSF9,NFKBIA,TNFSF9,MAPK10		TNFRSF9,NFKBIA,TNFSF9,MAPK10
Acetone Degradation I (to Methylglyoxal)	CYP1A1,CYP2A13/CYP2A6,CYP2U1,CYP2A7,CYP2C9,CYP2J2,CYP2C18,CYP2B6	CYP1A1,CYP2U1,CYP2A7,CYP2B6	CYP1A1,CYP2A13/CYP2A6,CYP2U1,CYP2A7,CYP2C18,CYP2B6		CYP1A1 (includes EG:13076),CYP2A13/CYP2A6,CYP2U1,CYP2B6
Actin Nucleation by ARP-WASP Complex		RND2,RHOV,MRAS,ITGA5
Activation of IRF by Cytosolic Pattern Recognition Receptors	IFIH1,NFKBIA,DDX58,ZBP1,MAPK10,STAT2,STAT1,IFIT2,ISG15	IFIH1,STAT2,IFIT2,ISG15	IFIH1,NFKBIA,DDX58,ZBP1,MAPK10,STAT2,STAT1,IFIT2,ISG15	IFIH1,IRF7,NFKBIA,STAT2,STAT1,IFIT2,ISG15	IFIH1,IRF7,NFKBIA,STAT2,STAT1,IFIT2,ISG15
Acute Phase Response Signaling	SOCS3,SOCS1,IL1A,FN1,SOCS2,NR3C1,RBP1,F2,NFKBIA,NGFR,CFB,MRAS,SERPINE1,TNFRSF11B,TTR,C4BPB,C1S,SERPINF1,VWF,C5,IL1R1,C4BPA,IL36RN,IL1B,RBP4	SOCS3,SOCS1,IL1A,C4BPB,FN1,C1S,SOCS2,AHSG,SERPINF1,VWF,C5,IL1R1,F2,C4BPA,NGFR,MRAS,CFB,IL1B,SERPINE1,TNFRSF11B,RBP4	SOCS3,SOCS1,IL1A,C4BPB,FN1,C1S,SOCS2,SERPINF1,VWF,C5,IL1R1,RBP1,NR3C1,F2,NFKBIA,C4BPA,NGFR,IL36RN,MRAS,CFB,IL1B,SERPINE1,TNFRSF11B,RBP4		SOCS3,FN1 (includes EG:100005469),C4BPB,SOCS2,AHSG,IL1R1,NR3C1,NFKBIA,CFB,MRAS,IL1B,SERPINE1,RBP4,TNFRSF11B
Aldosterone Signaling in Epithelial Cells	SACS,DNAJC6,HSPB8,HSPB9,HSPA6,PLCG1,DNAJC25,HSPA2,HSPA1L,HSPA12A,PRKCG,PLCD1,PLCG2,PIP5KL1,DNAJB5,HSPB6,HSPB1	SACS,PLCG2,DNAJC6,HSPB8,PIP5KL1,HSPA2,HSPA1L,DNAJB5,HSPB6,HSPA12A,PRKCG	SACS,DNAJC6,HSPB8,HSPB9,PLCG1,DNAJC25,HSPA2,HSPA1L,HSPA12A,PRKCG,PLCD1,PLCG2,PIP5KL1,DNAJB5,HSPB6,HSPB1
Allograft Rejection Signaling	HLA-G,PRF1,HLA-C,HLA-B,HLA-DOB,HLA-F,FAS	HLA-G,HLA-C,HLA-B,HLA-DOB,HLA-F,FAS	HLA-G,PRF1,HLA-C,HLA-B,HLA-DOB,HLA-F,FAS
Altered T Cell and B Cell Signaling in Rheumatoid Arthritis	IL1A,SPP1,IL12A,CSF1,IL36RN,TLR6,HLA-DOB,IL1B,IL23A,CD79A,FAS	IL1A,SPP1,CSF1,TLR6,HLA-DOB,IL1B,IL23A,CD79A,FAS	IL1A,SPP1,CSF1,IL36RN,TLR6,HLA-DOB,IL1B,CD79A,FAS
AMPK Signaling		ADRA2B,KAT2B,LEP,ACACB,ADRB1,CKM,PPM1J,MRAS,CPT1C,NOS3	ADRA2B,ACACB,ADRB1,CKM,PFKFB4,PPM1J,CHRNB1,CHRNA9,MRAS,PPP2R2C,CPT1C,NOS3
Amyotrophic Lateral Sclerosis Signaling	PRPH,GRIN1,GRIN2C,NEFH,SLC1A2,CAPN9,BIRC3,CACNA1A,PGF,CAPN3		PRPH,GRIN1,NEFH,SLC1A2,CAPN9,BIRC3,CACNA1A,PGF,CAPN3
Antigen Presentation Pathway	HLA-G,PSMB9,HLA-C,HLA-B,NLRC5,HLA-DOB,PSMB8,CD74,HLA-F,TAP1	HLA-G,PSMB9,HLA-C,HLA-B,NLRC5,HLA-DOB,CD74,HLA-F,TAP1	HLA-G,PSMB9,HLA-C,HLA-B,NLRC5,HLA-DOB,PSMB8,CD74,HLA-F,TAP1	HLA-G,PSMB9,HLA-C,HLA-B,NLRC5,HLA-F,TAP1,TAP2	HLA-G,PSMB9,HLA-C,HLA-B,NLRC5,HLA-F,TAP1,TAP2
Antioxidant Action of Vitamin C	PLCD1,NFKBIA,PLA2G2F,PLB1,PLCG2,PLA2G4C,MAPK10,RARRES3,PLCG1,PLA2G7		PLCD1,NFKBIA,PLA2G2F,PLB1,PLCG2,PLA2G4C,MAPK10,RARRES3,PLCG1,PLA2G7
Apoptosis Signaling	NFKBIA,PLCG2,MRAS,PLCG1,CAPN9,BIRC3,CDK1,FAS,CAPN3		NFKBIA,PLCG2,MRAS,PLCG1,CAPN9,BIRC3,CDK1,FAS,CAPN3
Aryl Hydrocarbon Receptor Signaling	CYP1A1,CCNE2,IL1A,TP73,GSTM3,GSTA4,FAS,CCNE1,NR0B2,ALDH1L2,TFF1,ALDH1A3,CDKN1A,E2F1,TGFB3,IL1B,ALDH3B2,HSPB1	CYP1A1,CCNE2,IL1A,TP73,GSTA4,FAS,CCNE1,ALDH1L2,TFF1,NR0B2,ALDH1A3,CDKN1A,ALDH1A2,E2F1,TGFB3,IL1B,ALDH3B2	CYP1A1,CCNE2,IL1A,TP73,GSTM3,GSTA4,FAS,CCNE1,NR0B2,ALDH1L2,TFF1,ALDH1A3,CDKN1A,E2F1,TGFB3,IL1B,ALDH3B2,HSPB1	CCNE2,CCNE1,ALDH1L2,TFF1,ALDH1A3,GSTM3,GSTA4,CDKN1A,ALDH3B2,FAS,HSPB1	CCNE1,CYP1A1 (includes EG:13076),CCNE2,TFF1,ALDH1L2,ALDH1A3,GSTA4,GSTM3,CDKN1A,IL1B,ALDH3B2,FAS,HSPB1
Atherosclerosis Signaling	APOE,IL1A,ALOX12B,CLU,MMP13,PLA2G7,ALOXE3,PON1,PLA2G2F,PLB1,MMP1,IL8,CXCR4,PLA2G4C,F3,SELPLG,APOL1,APOC1,ITGB2,COL1A1,COL5A3,CSF1,IL36RN,RARRES3,IL1B,APOD,RBP4	APOE,IL8,IL1A,PLA2G4C,CLU,MMP13,F3,ALOXE3,APOC1,APOL1,COL1A1,ITGB2,COL5A3,PLA2G2F,CSF1,RARRES3,IL1B,MMP1,RBP4,APOD	APOE,IL1A,ALOX12B,CLU,MMP13,PLA2G7,ALOXE3,PON1,PLA2G2F,PLB1,MMP1,IL8,CXCR4,PLA2G4C,F3,SELPLG,APOL1,APOC1,ITGB2,COL1A1,COL5A3,CSF1,IL36RN,RARRES3,IL1B,APOD,RBP4	APOL1,APOC1,COL1A1 (includes EG:1277),IL8,CXCR4,CLU,RARRES3,MMP13,MMP1 (includes EG:300339),RBP4,APOD	APOL1,APOC1,COL1A1 (includes EG:1277),IL8,CXCR4,CLU,RARRES3,MMP13,IL1B,MMP1 (includes EG:300339),RBP4,APOD
ATM Signaling	RAD51,GADD45B,NFKBIA,FANCD2,TP73,CDKN1A,MAPK10,BLM,BRCA1,CDK1	RAD51,FANCD2,TP73,CDKN1A,BLM,BRCA1	RAD51,GADD45B,NFKBIA,FANCD2,TP73,CDKN1A,MAPK10,BLM,BRCA1,CDK1	GADD45B,NFKBIA,FANCD2,CDKN1A,BRCA1,CDK1,CDC25A	GADD45B,NFKBIA,FANCD2,CDKN1A,BRCA1,CDK1,CDC25A
Autoimmune Thyroid Disease Signaling	HLA-G,PRF1,HLA-C,HLA-B,HLA-DOB,HLA-F,FAS,TG	HLA-G,HLA-C,HLA-B,HLA-DOB,HLA-F,FAS	HLA-G,PRF1,HLA-C,HLA-B,HLA-DOB,HLA-F,FAS	HLA-G,HLA-C,HLA-B,HLA-F,FAS	HLA-G,HLA-C,HLA-B,HLA-F,FAS
Axonal Guidance Signaling	ADAMTS7,RND1,WNT10B,NTF4,WNT3,BDNF,SEMA6B,WNT16,MMP13,EGF,SEMA6C,GNG7,PGF,TUBB2B,PLCD1,GNB4,TUBA8,NGFR,MRAS,FZD2,ACE,BMP8B,UNC5C,SEMA3G,TUBB3,FES,CXCR4,TUBB2A,EFNA3,PLCG1,ROBO3,PRKCG,MYL9,SEMA3A,ADAM12,TUBB6,PLCG2,GNAO1,GNAL,SEMA7A	ADAMTS7,RND1,WNT10B,EGF,MMP13,SEMA6B,TUBB4A,TUBB2B,PGF,TUBA8,NGFR,MRAS,FZD2,BMP8B,ACE,SEMA3G,TUBB3,FES,EFNA3,ITGA5,ROBO3,PRKCG,SEMA3A,TUBB6,PLCG2,WNT1	ADAMTS7,RND1,WNT10B,NTF4,WNT3,BDNF,SEMA6B,WNT16,MMP13,EGF,SEMA6C,GNG7,PGF,TUBB2B,PLCD1,GNB4,TUBA8,NGFR,MRAS,FZD2,ACE,BMP8B,UNC5C,SEMA3G,TUBB3,FES,CXCR4,TUBB2A,EFNA3,PLCG1,ROBO3,PRKCG,SEMA3A,ADAM12,TUBB6,PLCG2,GNAO1,GNAL,SEMA7A
B Cell Development	SPN,HLA-DOB,RAG1,CD79A		SPN,HLA-DOB,RAG1,CD79A
Bladder Cancer Signaling	FGF21,IL8,FGF2,FGF18,MMP14,E2F1,CDKN1A,MRAS,MMP13,EGF,MMP1,PGF	FGF21,IL8,FGF2,FGF18,MMP14,E2F1,CDKN1A,MRAS,MMP13,EGF,MMP1,PGF	FGF21,IL8,FGF2,FGF18,MMP14,E2F1,CDKN1A,MRAS,MMP13,EGF,MMP1,PGF	FGF21,IL8,FGF2,FGF18,CDKN1A,MRAS,MMP13,EGF,MMP1 (includes EG:300339)	FGF21,IL8,FGF2,FGF18,CDKN1A,MRAS,MMP13,EGF,MMP1 (includes EG:300339)
Breast Cancer Regulation by Stathmin1	GNG7,TUBB2B,GNB4,ARHGEF19,STMN1,TUBA8,ADCY5,PPM1J,MRAS,PPP2R2C,E2F2,CAMK2B,ADCY9,PPP1R14C,ARHGEF4,CALML5,CCNE2,TUBB3,TUBB2A,CDK1,PRKCG,CCNE1,TUBB6,CDKN1A,E2F1,ADCY7	ADCY9,ARHGEF4,CCNE2,TUBB3,TUBB4A,TUBB2B,PRKCG,CCNE1,STMN1,TUBB6,TUBA8,PPM1J,CDKN1A,E2F1,MRAS,ADCY7,E2F2	ADCY9,PPP1R14C,ARHGEF4,TUBB3,CCNE2,CALML5,TUBB2A,CDK1,GNG7,PRKCG,TUBB2B,ARHGEF19,GNB4,CCNE1,STMN1,TUBB6,TUBA8,ADCY5,PPM1J,CDKN1A,E2F1,MRAS,PPP2R2C,ADCY7,E2F2
Bupropion Degradation	CYP1A1,CYP2A13/CYP2A6,CYP2U1,CYP2A7,CYP2C9,CYP2J2,CYP2C18,CYP2B6	CYP1A1,CYP2U1,CYP2A7,CYP2B6	CYP1A1,CYP2A13/CYP2A6,CYP2U1,CYP2A7,CYP2C18,CYP2B6		CYP1A1 (includes EG:13076),CYP2A13/CYP2A6,CYP2U1,CYP2B6
Calcium Signaling	GRIN1,AKAP5,HDAC9,TNNT1,CALML5,TRPC1,TP63,TNNI2,TNNC2,TNNC1,CHRNB1,CHRNA9,RYR2,MYL9,TRPV6,GRIN2C,RYR1,RCAN2,CAMK2B
Calcium-induced T Lymphocyte Apoptosis	CALML5,LCK,NR4A1,PLCG1,HLA-DOB,PRKCG		CALML5,LCK,NR4A1,PLCG1,HLA-DOB,PRKCG
cAMP-mediated signaling	ADCY9,AKAP12,ADRA2B,AKAP5,PDE2A,CALML5,PTGIR,NPY1R,GABBR1,RGS12,OPRL1,TULP2,GPER,ADRB1,ADCY5,PKIB,GNAO1,PDE5A,ADCY7,GNAL,CAMK2B,PKIG		ADCY9,AKAP12,ADRA2B,AKAP5,PDE2A,CALML5,PTGIR,NPY1R,GABBR1,RGS12,OPRL1,TULP2,GPER,ADRB1,ADCY5,PKIB,GNAO1,PDE5A,ADCY7,GNAL,PKIG
Cardiac Hypertrophy Signaling	ADCY9,RND2,ADRA2B,CALML5,MAP3K6,PLCG1,CACNA1A,GNG7,MYL9,PLCD1,GNB4,RHOV,ADRB1,ADCY5,PLCG2,GNAO1,MAPK10,MRAS,TGFB3,ADCY7,GNAL,HSPB1		ADCY9,RND2,ADRA2B,CALML5,PLCG1,CACNA1A,GNG7,PLCD1,GNB4,RHOV,ADRB1,ADCY5,PLCG2,GNAO1,MAPK10,MRAS,TGFB3,ADCY7,GNAL,HSPB1
Cardiac β-adrenergic Signaling	ADCY9,AKAP12,AKAP5,PPP1R14C,PDE2A,RYR2,CACNA1A,GNG7,GNB4,TULP2,ADRB1,ADCY5,PKIB,PPM1J,MRAS,PDE5A,PPP2R2C,ADCY7,PKIG	AKAP12,ADCY9,AKAP5,PDE2A,ADRB1,PPM1J,MRAS,PDE5A,ADCY7,CACNA1A	ADCY9,AKAP12,AKAP5,PPP1R14C,PDE2A,RYR2,CACNA1A,GNG7,GNB4,TULP2,ADRB1,ADCY5,PKIB,PPM1J,MRAS,PDE5A,PPP2R2C,ADCY7,PKIG
Caveolar-mediated Endocytosis Signaling	ITGA2B,EGF,ITGA10,DYRK3,ITGB2,CD55,ITGAM,HLA-C,FLNC,ITGA11,CAV1,HLA-B,ITGA7,ITGAX	ITGB2,ITGAM,HLA-C,FLNC,CAV1,HLA-B,ITGA5,EGF,ITGA10,ITGA7,ITGAX	ITGB2,CD55,ITGA2B,ITGAM,HLA-C,FLNC,CAV1,HLA-B,EGF,ITGA10,ITGA7,ITGAX	ITGAM,HLA-C,FLNC,CAV1,HLA-B,EGF,ITGA10,ITGA7	ITGAM,HLA-C,FLNC,CAV1,HLA-B,EGF,ITGA10,ITGA7
CCR5 Signaling in Macrophages	GNB4,CALML5,PLCG2,MRAS,MAPK10,PLCG1,GNG7,FAS,PRKCG		GNB4,CALML5,PLCG2,MRAS,MAPK10,PLCG1,GNG7,FAS,PRKCG
CDK5 Signaling	ADCY9,PPP1R14C,BDNF,CDK5R1,CACNA1A,FOSB,ADCY5,PPM1J,NGFR,MRAS,PPP2R2C,ADCY7,GNAL	ADCY9,FOSB,PPM1J,NGFR,MRAS,ADCY7,CDK5R1,CACNA1A	ADCY9,PPP1R14C,BDNF,CDK5R1,CACNA1A,FOSB,ADCY5,PPM1J,NGFR,MRAS,PPP2R2C,ADCY7,GNAL	ADCY9,FOSB,BDNF,PPM1J,MRAS,PPP2R2C,ADCY7,CDK5R1,CACNA1A	ADCY9,FOSB,BDNF,PPM1J,MRAS,PPP2R2C,ADCY7,CDK5R1,CACNA1A
Cell Cycle Control of Chromosomal Replication	RPA4,CDC45,MCM2,CDT1,CDC6,ORC6,ORC1	CDC45,CDT1,CDC6,ORC6,ORC1	RPA4,CDC45,MCM2,CDT1,CDC6,ORC6,ORC1
Cell Cycle Regulation by BTG Family Proteins	CCNE2,CCNE1,PPM1J,E2F1,PPP2R2C,CCRN4L,E2F2	CCNE2,CCNE1,PPM1J,E2F1,CCRN4L,E2F2	CCNE2,CCNE1,PPM1J,E2F1,PPP2R2C,CCRN4L,E2F2	CCNE2,CCNE1,PPM1J,PPP2R2C,CCRN4L	CCNE2,CCNE1,PPM1J,PPP2R2C,CCRN4L
Cell Cycle: G1/S Checkpoint Regulation	HDAC9,CCNE2,CCNE1,E2F1,CDKN1A,TGFB3,RBL1,CDKN2B,E2F2	CCNE2,CCNE1,E2F1,CDKN1A,TGFB3,RBL1,E2F2	CCNE2,CCNE1,E2F1,CDKN1A,TGFB3,RBL1,CDKN2B,E2F2
Cell Cycle: G2/M DNA Damage Checkpoint Regulation		KAT2B,CDKN1A,PKMYT1,BRCA1	CDKN1A,SFN,BRCA1,CDK1	KAT2B,CDKN1A,SFN,BRCA1,CDK1	KAT2B,CDKN1A,SFN,BRCA1,CDK1
Cellular Effects of Sildenafil (Viagra)	ADCY9,CACNG6,PDE2A,CALML5,GUCY2C,SLC4A11,PLCG1,NOS3,KCNH2,CACNA1A,MYL9,PLCD1,ADCY5,PLCG2,PDE5A,NPPA,CACNG8,ADCY7,SLC4A10	ADCY9,PDE2A,KCNN4,SLC4A11,PLCG2,PDE5A,CACNG8,NOS3,KCNH2,ADCY7,CACNA1A	ADCY9,CACNG6,PDE2A,CALML5,GUCY2C,SLC4A11,PLCG1,NOS3,KCNH2,CACNA1A,PLCD1,ADCY5,PLCG2,PDE5A,NPPA,CACNG8,ADCY7,SLC4A10
Ceramide Signaling	S1PR2,PPM1J,NGFR,MRAS,SPHK1,PPP2R2C,TNFRSF11B,KSR1	PPM1J,NGFR,MRAS,SPHK1,TNFRSF11B	PPM1J,NGFR,MRAS,SPHK1,PPP2R2C,TNFRSF11B,KSR1
Cholecystokinin/Gastrin-mediated Signaling	RND2,RHOV,IL1A,GAST,IL36RN,MRAS,MAPK10,IL1B,CCK,PTGS2,PRKCG	RND2,RHOV,IL1A,GAST,MRAS,IL1B,CCK,PTGS2,PRKCG	RND2,RHOV,IL1A,GAST,IL36RN,MRAS,MAPK10,IL1B,CCK,PTGS2,PRKCG
Chondroitin Sulfate Biosynthesis	CHST5,CHST7,SULT1C2,CHST13,CHST15
Chondroitin Sulfate Biosynthesis (Late Stages)	CHST5,CHST7,SULT1C2,CHST13,CHST15		CHST5,CHST7,SULT1C2,CHST15
Chronic Myeloid Leukemia Signaling		E2F1,CDKN1A,MRAS,TGFB3,RBL1,E2F2
Clathrin-mediated Endocytosis Signaling		APOE,FGF2,CLU,EGF,ITGA5,F2,PGF,APOC1,APOL1,FGF21,ITGB2,FGF18,CLTCL1,APOD,RBP4	APOE,FGF2,CLU,EGF,F2,PGF,APOC1,APOL1,PON1,FGF21,ITGB2,FGF18,CLTCL1,DAB2,APOD,RBP4
Coagulation System	VWF,F7,PLAU,SERPINE1,F3,F2	VWF,F7,SERPINE1,F3,F2	VWF,F7,SERPINE1,F3,F2
Colorectal Cancer Metastasis Signaling	RND2,ADCY9,WNT10B,WNT3,MMP14,EGF,WNT16,MMP13,GNG7,PTGER1,PGF,GNB4,RHOV,ADCY5,TLR6,MAPK10,MRAS,TGFB3,PTGS2,STAT1,JAK3,ADCY7,FZD2,MMP1	RND2,ADCY9,WNT10B,MMP14,EGF,MMP13,PGF,PTGER1,RHOV,TLR6,TGFB3,MRAS,PTGS2,JAK3,ADCY7,FZD2,MMP1,WNT1	RND2,ADCY9,WNT10B,WNT3,MMP14,EGF,WNT16,MMP13,GNG7,PTGER1,PGF,GNB4,RHOV,ADCY5,TLR6,MAPK10,MRAS,TGFB3,PTGS2,STAT1,JAK3,ADCY7,FZD2,MMP1
Communication between Innate and Adaptive Immune Cells	HLA-G,IL8,IL1A,IL12A,HLA-C,IL36RN,TLR6,HLA-B,IL1B,HLA-F	HLA-G,IL8,IL1A,HLA-C,TLR6,HLA-B,IL1B,HLA-F	HLA-G,IL8,IL1A,HLA-C,IL36RN,TLR6,HLA-B,IL1B,HLA-F
Complement System	CFD,CD55,C4BPB,C5AR1,C4BPA,C1S,CFB,C5,C8G	CFD,C4BPB,C4BPA,C1S,CFB,C5	CFD,CD55,C4BPB,C5AR1,C4BPA,C1S,CFB,C5,C8G
Corticotropin Releasing Hormone Signaling	ADCY9,CALML5,GUCY2C,ADCY5,BDNF,PLCG2,GNAO1,IVL,NR4A1,PLCG1,PTGS2,NOS3,ADCY7,PRKCG	ADCY9,PLCG2,IVL,NR4A1,PTGS2,NOS3,ADCY7,PRKCG	ADCY9,CALML5,GUCY2C,ADCY5,BDNF,PLCG2,GNAO1,IVL,NR4A1,PLCG1,PTGS2,NOS3,ADCY7,PRKCG
CREB Signaling in Neurons	ADCY9,GRIN1,CALML5,PLCG1,GNG7,PRKCG,PLCD1,GNB4,GRIN2C,ADCY5,PLCG2,GNAO1,MRAS,ADCY7,GNAL,CAMK2B
Crosstalk between Dendritic Cells and Natural Killer Cells	HLA-G,PRF1,IL2RG,IL12A,MICB,HLA-C,FSCN1,HLA-B,TNFSF10,HLA-F,IL2RB,FAS,CAMK2B	HLA-G,IL2RG,HLA-C,FSCN1,HLA-B,TNFSF10,HLA-F,IL2RB,FAS	HLA-G,PRF1,IL2RG,MICB,HLA-C,FSCN1,HLA-B,TNFSF10,HLA-F,IL2RB,FAS
CXCR4 Signaling	RND2,ADCY9,CXCR4,GNG7,PRKCG,MYL9,GNB4,RHOV,ADCY5,GNAO1,MAPK10,LYN,MRAS,ELMO1,ADCY7,GNAL		RND2,ADCY9,CXCR4,GNG7,PRKCG,GNB4,RHOV,ADCY5,GNAO1,MRAS,MAPK10,ELMO1,ADCY7,GNAL
Cyclins and Cell Cycle Regulation	HDAC9,CCNE2,CDKN2D,CDKN2C,CDKN2B,CDK1,CCNE1,PPM1J,E2F1,CDKN1A,TGFB3,PPP2R2C,E2F2	CCNE2,CCNE1,PPM1J,E2F1,CDKN1A,CDKN2D,TGFB3,E2F2	CCNE2,CCNE1,PPM1J,E2F1,CDKN1A,CDKN2D,TGFB3,PPP2R2C,CDKN2B,CDK1,E2F2	CCNE2,CCNE1,PPM1J,CDKN1A,PPP2R2C,CDK1,CDC25A
Cytotoxic T Lymphocyte-mediated Apoptosis of Target Cells	HLA-G,PRF1,HLA-C,HLA-B,HLA-DOB,HLA-F,FAS	HLA-G,HLA-C,HLA-B,HLA-DOB,HLA-F,FAS	HLA-G,PRF1,HLA-C,HLA-B,HLA-DOB,HLA-F,FAS
Dendritic Cell Maturation	IL1A,IL12A,IL32,PLCG1,FCGR1A,PLCD1,COL1A1,COL5A3,NFKBIA,HLA-C,NGFR,FSCN1,PLCG2,IL36RN,MAPK10,HLA-B,HLA-DOB,IL1B,STAT2,IL23A,STAT1,TNFRSF11B	COL1A1,COL5A3,IL1A,LEP,HLA-C,FSCN1,NGFR,PLCG2,IL32,HLA-B,HLA-DOB,IL1B,STAT2,IL23A,TNFRSF11B	IL1A,IL32,PLCG1,FCGR1A,PLCD1,COL1A1,COL5A3,NFKBIA,HLA-C,FSCN1,PLCG2,NGFR,IL36RN,MAPK10,HLA-B,HLA-DOB,IL1B,STAT2,STAT1,TNFRSF11B
Dermatan Sulfate Biosynthesis	CHST5,CHST7,SULT1C2,CHST13,CHST15,DSE		CHST5,CHST7,SULT1C2,CHST15,DSE
Dermatan Sulfate Biosynthesis (Late Stages)	CHST5,CHST7,SULT1C2,CHST13,CHST15,DSE		CHST5,CHST7,SULT1C2,CHST15,DSE
Differential Regulation of Cytokine Production in Intestinal Epithelial Cells by IL-17A and IL-17F	IL1A,IL12A,CXCL1,IL1B,DEFB1	IL1A,CXCL1,IL1B,DEFB1	IL1A,CXCL1,IL1B,DEFB1
D-myo-inositol (1,4,5)-Trisphosphate Biosynthesis	PLCD1,PLCG2,PLCG1,PIP5KL1		PLCD1,PLCG2,PLCG1,PIP5KL1
D-myo-inositol (1,4,5)-trisphosphate Degradation
DNA damage-induced 14-3-3σ Signaling	CCNE2,CCNE1,SFN,BRCA1,CDK1		CCNE2,CCNE1,SFN,BRCA1,CDK1
DNA Double-Strand Break Repair by Homologous Recombination	RAD51,LIG1,GEN1,BRCA2,BRCA1	RAD51,LIG1,BRCA2,BRCA1	RAD51,LIG1,GEN1,BRCA2,BRCA1
Dopamine Receptor Signaling	ADCY9,PPP1R14C,TH,ADCY5,PPM1J,IL4I1,PPP2R2C,ADCY7		ADCY9,PPP1R14C,TH,ADCY5,PPM1J,IL4I1,PPP2R2C,ADCY7
Dopamine-DARPP32 Feedback in cAMP Signaling	ADCY9,GRIN1,PPP1R14C,CALML5,KCNJ15,PLCG1,CACNA1A,PRKCG,PLCD1,GRIN2C,ADCY5,PLCG2,KCNJ5,PPM1J,PPP2R2C,ADCY7		ADCY9,GRIN1,PPP1R14C,CALML5,KCNJ15,PLCG1,CACNA1A,PRKCG,PLCD1,ADCY5,PLCG2,PPM1J,KCNJ5,PPP2R2C,ADCY7
Eicosanoid Signaling	ALOX12B,DPEP1,PTGIR,PLA2G4C,PTGS1,PTGDS,GGT1,PLA2G7,PTGER1,PTGES,PLA2G2F,PLB1,RARRES3,PTGS2	DPEP1,PTGIR,DPEP3,PLA2G2F,PLA2G4C,PTGS1,RARRES3,PTGS2,PTGDS,GGT1,PTGER1	ALOX12B,DPEP1,PTGIR,PLA2G4C,PTGS1,PTGDS,GGT1,PLA2G7,PTGER1,PTGES,PLA2G2F,PLB1,RARRES3,PTGS2
Endothelin-1 Signaling	ADCY9,GUCY2C,PTGS1,PLA2G4C,PLCG1,NOS3,PLA2G7,PRKCG,PLCD1,PLA2G2F,ADCY5,PLCG2,PLB1,GNAO1,SHC2,MRAS,MAPK10,RARRES3,PTGS2,ADCY7,GNAL	ADCY9,PLA2G2F,PLCG2,PLA2G4C,PTGS1,SHC2,MRAS,RARRES3,PTGS2,NOS3,ADCY7,PRKCG	ADCY9,GUCY2C,PTGS1,PLA2G4C,PLCG1,NOS3,PLA2G7,PRKCG,PLCD1,PLA2G2F,ADCY5,PLCG2,PLB1,GNAO1,SHC2,MRAS,MAPK10,RARRES3,PTGS2,ADCY7,GNAL
eNOS Signaling	ADCY9,AQP7,CALML5,CHRNA9,FLT4,CHRNB1,HSPA6,AQP1,PLCG1,NOS3,HSPA2,HSPA1L,PGF,AQP3,ADCY5,PLCG2,CAV1,ADCY7,AQP6	ADCY9,AQP3,PLCG2,CAV1,AQP1,NOS3,AQP6,ADCY7,HSPA2,HSPA1L,PGF	ADCY9,CALML5,CHRNA9,FLT4,CHRNB1,AQP1,PLCG1,NOS3,HSPA2,HSPA1L,PGF,AQP3,ADCY5,PLCG2,CAV1,ADCY7
Ephrin B Signaling	GNB4,CXCR4,GNAO1,MRAS,VAV1,GNG7,GNAL		GNB4,CXCR4,GNAO1,MRAS,VAV1,GNG7,GNAL
Epithelial Adherens Junction Signaling	MYL9,TUBB3,NOTCH3,TUBA8,TUBB6,SORBS1,MYO7A,SNAI1,TUBB2A,MRAS,EGF,MAGI2,ACVR1C,TUBB2B	TUBB3,NOTCH3,TUBB6,TUBA8,SNAI1,MRAS,EGF,TUBB4A,ACVR1C,TUBB2B	TUBB3,NOTCH3,TUBA8,TUBB6,SORBS1,MYO7A,TUBB2A,SNAI1,MRAS,EGF,MAGI2,ACVR1C,TUBB2B
Erythropoietin Signaling	SOCS1,SOCS3,NFKBIA,PLCG2,MRAS,PLCG1,PRKCG	SOCS1,SOCS3,PLCG2,MRAS,PRKCG	SOCS1,SOCS3,NFKBIA,PLCG2,MRAS,PLCG1,PRKCG
Estrogen Biosynthesis	CYP1A1,CYP2A13/CYP2A6,CYP2U1,CYP2A7,CYP2C9,CYP2J2,CYP2C18,CYP2B6,HSD17B14	CYP1A1,CYP2U1,CYP2A7,CYP2B6	CYP1A1,CYP2A13/CYP2A6,CYP2U1,CYP2A7,CYP2C18,CYP2B6
Estrogen-mediated S-phase Entry	CCNE2,CCNE1,E2F1,CDKN1A,RBL1,CDK1,E2F2	CCNE2,CCNE1,E2F1,CDKN1A,RBL1,E2F2	CCNE2,CCNE1,E2F1,CDKN1A,RBL1,CDK1,E2F2	CCNE2,CCNE1,CDKN1A,RBL1,CDK1,CDC25A	CCNE2,CCNE1,CDKN1A,RBL1,CDK1,CDC25A
Ethanol Degradation II		DHRS2,ALDH1A3,ALDH1A2,ACSL1
Factors Promoting Cardiogenesis in Vertebrates	NODAL,CCNE2,BMPR1B,CCNE1,WNT3,CDC6,TGFB3,DKK1,ACVR1C,FZD2,BMP8B,PRKCG	CCNE2,CCNE1,CDC6,TGFB3,DKK1,ACVR1C,FZD2,BMP8B,PRKCG	CCNE2,BMPR1B,CCNE1,WNT3,CDC6,TGFB3,DKK1,ACVR1C,FZD2,BMP8B,PRKCG	CCNE2,BMPR1B,CCNE1,WNT3,DKK1,ACVR1C,FZD2,BMP8B	CCNE2,BMPR1B,CCNE1,WNT3,DKK1,ACVR1C,FZD2,BMP8B
Fc Epsilon RI Signaling		PLA2G2F,INPP5F,PLCG2,PLA2G4C,MRAS,VAV1,PRKCG
FcγRIIB Signaling in B Lymphocytes	BLNK,PLCG2,MRAS,MAPK10,LYN,CD79A		BLNK,PLCG2,MRAS,MAPK10,CD79A
FXR/RXR Activation	APOE,PON1,IL1A,MLXIPL,SLC10A1,NR0B2,ABCC2,IL36RN,MAPK10,IL1B,PLTP	APOE,IL1A,MLXIPL,NR0B2,ABCC2,IL1B	APOE,PON1,IL1A,MLXIPL,NR0B2,ABCC2,IL36RN,MAPK10,IL1B,PLTP
G Beta Gamma Signaling	GNB4,KCNJ5,PLCG2,GNAO1,MRAS,CAV1,PLCG1,GNG7,GNAL,PRKCG		GNB4,KCNJ5,PLCG2,GNAO1,MRAS,CAV1,PLCG1,GNG7,GNAL,PRKCG
G Protein Signaling Mediated by Tubby	GNB4,LCK,PLCG2,MRAS,PLCG1,GNG7		GNB4,LCK,PLCG2,MRAS,PLCG1,GNG7
GABA Receptor Signaling	ABAT,GABBR1,SLC6A13,GABRR1,SLC6A12
GADD45 Signaling	CCNE2,CCNE1,GADD45B,CDKN1A,BRCA1,CDK1	CCNE2,CCNE1,CDKN1A,BRCA1	CCNE2,CCNE1,GADD45B,CDKN1A,BRCA1,CDK1	CCNE2,CCNE1,GADD45B,CDKN1A,BRCA1,CDK1	CCNE2,CCNE1,GADD45B,CDKN1A,BRCA1,CDK1
Gap Junction Signaling	ADCY9,TUBB3,GUCY2C,TUBB2A,EGF,PLCG1,TUBB2B,PRKCG,PLCD1,ADRB1,NOV,TUBA8,TUBB6,ADCY5,PLCG2,CAV1,MRAS,ADCY7	ADCY9,TUBB3,EGF,TUBB4A,TUBB2B,PRKCG,NOV,ADRB1,TUBB6,TUBA8,PLCG2,CAV1,MRAS,ADCY7	ADCY9,TUBB3,GUCY2C,TUBB2A,EGF,PLCG1,TUBB2B,PRKCG,PLCD1,ADRB1,NOV,TUBA8,TUBB6,ADCY5,PLCG2,CAV1,MRAS,ADCY7
Germ Cell-Sertoli Cell Junction Signaling		RND2,RHOV,TUBB3,TUBB6,TUBA8,MRAS,TGFB3,LAMC3,TUBB4A,TUBB2B
Glioblastoma Multiforme Signaling	RND2,WNT10B,WNT3,WNT16,PLCG1,EGF,PLCD1,IGF2,RHOV,CCNE1,PLCG2,CDKN1A,E2F1,MRAS,FZD2,E2F2,PDGFRB	RND2,WNT10B,EGF,IGF2,RHOV,CCNE1,PLCG2,E2F1,CDKN1A,MRAS,FZD2,E2F2,WNT1	RND2,WNT10B,WNT3,WNT16,PLCG1,EGF,PLCD1,IGF2,RHOV,CCNE1,PLCG2,CDKN1A,E2F1,MRAS,FZD2,E2F2,PDGFRB
Glioma Invasiveness Signaling	RND2,TIMP3,RHOV,TIMP1,MRAS,PLAU	RND2,TIMP3,RHOV,TIMP1,MRAS	RND2,TIMP3,RHOV,TIMP1,MRAS
Glioma Signaling	CALML5,CDKN2D,EGF,PLCG1,CDKN2C,RBL1,CDKN2B,PRKCG,IGF2,PLCG2,E2F1,CDKN1A,MRAS,E2F2,CAMK2B,PDGFRB	IGF2,PLCG2,E2F1,CDKN1A,CDKN2D,MRAS,EGF,RBL1,E2F2,PRKCG	CALML5,CDKN2D,PLCG1,EGF,RBL1,CDKN2B,PRKCG,IGF2,PLCG2,E2F1,CDKN1A,MRAS,E2F2,PDGFRB
Glucocorticoid Receptor Signaling	POU2F2,HSPA6,NR3C1,FCGR1A,HSPA1L,IL1R2,CXCL3,NFKBIA,MRAS,STAT1,SERPINE1,CDKN1C,MMP1,IL8,TAF7L,TAT,HSPA2,CDKN1A,MAPK10,TGFB3,IL1B,PLAU,PTGS2,NPPA,JAK3			IL8,TAF7L,POU2F2,NR3C1,HSPA2,HSPA1L,CXCL3,KAT2B,NFKBIA,DUSP1,CDKN1A,MRAS,PRKAA2,PTGS2,CDKN1C,SERPINE1,STAT1,JAK3,HLTF,MMP1 (includes EG:300339)	IL8,TAF7L,POU2F2,NR3C1,HSPA2,HSPA1L,CXCL3,KAT2B,NFKBIA,DUSP1,CDKN1A,MRAS,PRKAA2,IL1B,PTGS2,CDKN1C,SERPINE1,STAT1,JAK3,HLTF,MMP1 (includes EG:300339)
Glutamate Receptor Signaling	GRIN1,CALML5,SLC17A7,GRIN2C,SLC1A2,GRIP1,SLC1A7,GNG7		GRIN1,CALML5,SLC17A7,SLC1A2,GRIP1,SLC1A7,GNG7
Glutathione-mediated Detoxification	GSTM3,GSTA4,GGH,ANPEP		GSTM3,GSTA4,GGH,ANPEP	GSTM3,GSTA4,GGH,ANPEP	GSTM3,GSTA4,GGH,ANPEP
Graft-versus-Host Disease Signaling	HLA-G,PRF1,IL1A,HLA-C,IL36RN,HLA-B,HLA-DOB,IL1B,HLA-F,FAS	HLA-G,IL1A,HLA-C,HLA-B,HLA-DOB,IL1B,HLA-F,FAS	HLA-G,PRF1,IL1A,HLA-C,IL36RN,HLA-B,HLA-DOB,IL1B,HLA-F,FAS	HLA-G,HLA-C,HLA-B,HLA-F,FAS	HLA-G,HLA-C,HLA-B,IL1B,HLA-F,FAS
Growth Hormone Signaling	SOCS1,SOCS3,IGF2,PLCG2,SOCS2,PLCG1,RPS6KA2,STAT1,PRKCG	SOCS1,SOCS3,IGF2,PLCG2,SOCS2,IGFBP3,RPS6KA2,PRKCG	SOCS1,SOCS3,IGF2,PLCG2,SOCS2,PLCG1,RPS6KA2,STAT1,PRKCG
Gαi Signaling	ADRA2B,ADCY9,GNB4,NPY1R,ADCY5,MRAS,CAV1,GABBR1,RGS12,ADCY7,GNG7,OPRL1	ADRA2B,ADCY9,NPY1R,MRAS,CAV1,GABBR1,RGS12,ADCY7	ADRA2B,ADCY9,GNB4,NPY1R,ADCY5,MRAS,CAV1,GABBR1,RGS12,ADCY7,GNG7,OPRL1
Gαs Signaling	ADCY9,GNB4,GPER,PTGIR,ADRB1,ADD2,ADCY5,RYR2,MRAS,RYR1,ADCY7,GNG7		ADCY9,GNB4,GPER,PTGIR,ADRB1,ADD2,ADCY5,RYR2,MRAS,RYR1,ADCY7,GNG7
Hematopoiesis from Pluripotent Stem Cells	IL8,IL1A,IL12A,CSF1,IL11	IL8,IL1A,CSF1,IL11	IL8,IL1A,CSF1,IL11
Heparan Sulfate Biosynthesis	CHST5,CHST7,SULT1C2,CHST13,EXTL1,CHST15		CHST5,CHST7,SULT1C2,EXTL1,CHST15
Heparan Sulfate Biosynthesis (Late Stages)	CHST5,CHST7,SULT1C2,CHST13,EXTL1,CHST15		CHST5,CHST7,SULT1C2,EXTL1,CHST15
Hepatic Cholestasis	ADCY9,IL8,ABCB1,IL1A,SLC10A1,ABCC2,IL1R1,CETP,PRKCG,IL1R2,NFKBIA,NR0B2,ADCY5,NGFR,IL36RN,MAPK10,IL1B,GCG,ADCY7,TNFRSF11B	ADCY9,IL8,IL1A,NR0B2,ABCC2,NGFR,IL1B,IL1R1,GCG,ADCY7,TNFRSF11B,PRKCG	ADCY9,IL8,ABCB1,IL1A,ABCC2,IL1R1,CETP,PRKCG,NFKBIA,NR0B2,ADCY5,NGFR,IL36RN,MAPK10,IL1B,GCG,ADCY7,TNFRSF11B
Hepatic Fibrosis / Hepatic Stellate Cell Activation	IL8,IL1A,FN1,FGF2,FLT4,EGF,MMP13,IL1R1,FAS,PGF,MYL9,IL1R2,COL1A1,CXCL3,CSF1,TIMP1,NGFR,TGFB3,IL1B,STAT1,MMP1,TNFRSF11B,PDGFRB	IL8,IL1A,FN1,LEP,FGF2,EGF,MMP13,IGFBP5,IL1R1,FAS,PGF,COL1A1,CSF1,TIMP1,NGFR,IGFBP3,TGFB3,IL1B,MMP1,TNFRSF11B	IL8,IL1A,FN1,FGF2,FLT4,EGF,MMP13,IL1R1,FAS,PGF,CXCL3,COL1A1,CSF1,TIMP1,NGFR,TGFB3,IL1B,STAT1,MMP1,TNFRSF11B,PDGFRB	IL8,FN1 (includes EG:100005469),FGF2,EGF,MMP13,IL1R1,FAS,COL1A1 (includes EG:1277),CXCL3,TIMP1,IGFBP3,STAT1,MMP1 (includes EG:300339),TNFRSF11B	IL8,FN1 (includes EG:100005469),FGF2,EGF,MMP13,IL1R1,FAS,COL1A1 (includes EG:1277),CXCL3,TIMP1,IGFBP3,IL1B,STAT1,MMP1 (includes EG:300339),TNFRSF11B
HER-2 Signaling in Breast Cancer	ITGB2,CCNE2,CCNE1,CDKN1A,MRAS,PLCG1,EGF,PARD6G,PRKCG	ITGB2,CCNE2,CCNE1,CDKN1A,MRAS,EGF,PARD6G,PRKCG	ITGB2,CCNE2,CCNE1,CDKN1A,MRAS,PLCG1,EGF,PARD6G,PRKCG
Hereditary Breast Cancer Signaling	HDAC9,GADD45B,FANCG,CDK1,RAD51,FANCD2,E2F1,CDKN1A,C19orf40,MRAS,BRCA2,BLM,SFN,BRCA1	RAD51,FANCD2,E2F1,CDKN1A,MRAS,BRCA2,BLM,BRCA1,FANCA	GADD45B,FANCG,CDK1,RAD51,FANCD2,E2F1,CDKN1A,C19orf40,MRAS,BRCA2,BRCA1,SFN,BLM	GADD45B,FANCD2,CDKN1A,MRAS,BRCA2,SFN,BRCA1,HLTF,FANCA,CDK1	GADD45B,FANCD2,CDKN1A,MRAS,BRCA2,SFN,BRCA1,HLTF,FANCA,CDK1
HMGB1 Signaling	RND2,IL8,RHOV,IL1A,NGFR,MRAS,MAPK10,IL1R1,SERPINE1,TNFRSF11B	RND2,IL8,KAT2B,RHOV,IL1A,NGFR,MRAS,IL1R1,SERPINE1,TNFRSF11B	RND2,IL8,RHOV,IL1A,NGFR,MRAS,MAPK10,IL1R1,SERPINE1,TNFRSF11B
Human Embryonic Stem Cell Pluripotency	NODAL,WNT10B,S1PR2,WNT3,NTF4,BDNF,FGF2,WNT16,BMPR1B,LEFTY1,SPHK1,TGFB3,MRAS,FZD2,BMP8B,POU5F1,PDGFRB,SALL4	WNT10B,FGF2,MRAS,SPHK1,TGFB3,FZD2,BMP8B,WNT1,SALL4	WNT10B,WNT3,NTF4,BDNF,FGF2,WNT16,BMPR1B,LEFTY1,MRAS,SPHK1,TGFB3,FZD2,BMP8B,POU5F1,PDGFRB,SALL4	SOX2,BMPR1B,NTF4,WNT3,BDNF,FGF2,LEFTY1,MRAS,SPHK1,FZD2,BMP8B	SOX2,BMPR1B,NTF4,WNT3,BDNF,FGF2,LEFTY1,MRAS,SPHK1,FZD2,BMP8B
iCOS-iCOSL Signaling in T Helper Cells	GAB2,CALML5,LCK,IL2RG,NFKBIA,PLCG1,HLA-DOB,VAV1,PLEKHA4,IL2RB,CAMK2B		GAB2,CALML5,LCK,IL2RG,NFKBIA,PLCG1,HLA-DOB,VAV1,PLEKHA4,IL2RB
IGF-1 Signaling		SOCS1,SOCS3,NOV,SOCS2,MRAS,IGFBP3,IGFBP5,IGFBP1
IL-1 Signaling	ADCY9,GNB4,IL1A,NFKBIA,ADCY5,GNAO1,MRAS,MAPK10,IL1R1,ADCY7,GNG7,GNAL		ADCY9,GNB4,IL1A,NFKBIA,ADCY5,GNAO1,MRAS,MAPK10,IL1R1,ADCY7,GNG7,GNAL
IL-10 Signaling	IL1R2,SOCS3,IL1A,NFKBIA,BLVRA,IL36RN,IL1B,IL1R1		SOCS3,IL1A,NFKBIA,BLVRA,IL36RN,IL1B,IL1R1
IL-12 Signaling and Production in Macrophages	APOE,IL12A,CLU,MST1,PRKCG,APOL1,APOC1,PON1,TGFB3,MAPK10,STAT1,IL23A,APOD,RBP4	APOL1,APOC1,APOE,CLU,TGFB3,MST1,IL23A,PRKCG,RBP4,APOD	APOL1,APOC1,APOE,PON1,MAPK10,CLU,TGFB3,MST1,STAT1,PRKCG,RBP4,APOD
IL-15 Signaling	LCK,IL2RG,MRAS,PLCG1,AXL,JAK3,IL2RB	IL2RG,MRAS,AXL,JAK3,IL2RB	LCK,IL2RG,MRAS,PLCG1,AXL,JAK3,IL2RB
IL-17 Signaling		IL8,TIMP1,MRAS,CXCL1,PTGS2
IL-17A Signaling in Airway Cells	CXCL3,NFKBIA,MAPK10,CXCL1,CCL20,JAK3		CXCL3,NFKBIA,MAPK10,CXCL1,CCL20,JAK3
IL-17A Signaling in Gastric Cells	IL8,MAPK10,CXCL1,CCL20		IL8,MAPK10,CXCL1,CCL20
IL-2 Signaling	SOCS1,LCK,IL2RG,MRAS,JAK3,IL2RB	SOCS1,IL2RG,MRAS,JAK3,IL2RB	SOCS1,LCK,IL2RG,MRAS,JAK3,IL2RB
IL-4 Signaling	SOCS1,IL2RG,INPP5F,MRAS,HLA-DOB,JAK3,NR3C1	SOCS1,IL2RG,INPP5F,MRAS,HLA-DOB,JAK3	SOCS1,IL2RG,INPP5F,MRAS,HLA-DOB,JAK3,NR3C1
IL-6 Signaling	IL8,SOCS1,ABCB1,SOCS3,IL1A,IL1R1,IL1R2,COL1A1,NFKBIA,NGFR,IL36RN,MAPK10,MRAS,IL1B,TNFRSF11B,HSPB1	COL1A1,IL8,SOCS1,SOCS3,IL1A,NGFR,MRAS,IL1B,IL1R1,TNFRSF11B	IL8,SOCS1,ABCB1,SOCS3,IL1A,IL1R1,COL1A1,NFKBIA,NGFR,IL36RN,MRAS,MAPK10,IL1B,TNFRSF11B,HSPB1
IL-8 Signaling	RND2,IL8,FLT4,CXCL1,EGF,GNG7,PGF,PRKCG,MYL9,GNB4,ITGB2,RHOV,ITGAM,NCF2,MAPK10,MRAS,PTGS2,TEK,ITGAX	RND2,IL8,CXCL1,EGF,PGF,PRKCG,ITGB2,RHOV,ITGAM,NCF2,MRAS,PTGS2,TEK,ITGAX	RND2,IL8,FLT4,CXCL1,EGF,GNG7,PGF,PRKCG,GNB4,ITGB2,RHOV,ITGAM,NCF2,MAPK10,MRAS,PTGS2,TEK,ITGAX
IL-9 Signaling	SOCS3,IL2RG,SOCS2,STAT1,JAK3	SOCS3,IL2RG,SOCS2,JAK3	SOCS3,IL2RG,SOCS2,STAT1,JAK3		SOCS3,IL2RG,SOCS2,STAT1,JAK3
Induction of Apoptosis by HIV1	NFKBIA,CXCR4,NGFR,MAPK10,BIRC3,FAS,TNFRSF11B	NGFR,BIRC3,FAS,TNFRSF11B	NFKBIA,CXCR4,NGFR,MAPK10,BIRC3,FAS,TNFRSF11B
Inhibition of Matrix Metalloproteases	TIMP3,ADAM12,TIMP1,MMP14,MMP13,MMP1	TIMP3,TIMP1,MMP14,MMP13,MMP1	TIMP3,ADAM12,TIMP1,MMP14,MMP13,MMP1
iNOS Signaling	CALML5,NFKBIA,STAT1,JAK3		CALML5,NFKBIA,STAT1,JAK3
Interferon Signaling	IFIT3,SOCS1,IFIT1,OAS1,IFITM1,MX1,IFI35,STAT2,PSMB8,STAT1,TAP1	IFIT3,SOCS1,IFIT1,OAS1,IFITM1,MX1,IFI35,STAT2,TAP1	IFIT3,SOCS1,IFIT1,OAS1,IFITM1,MX1,IFI35,STAT2,PSMB8,STAT1,TAP1	IFIT3,IFIT1,OAS1,IFITM1,MX1,IFI35,STAT2,STAT1,TAP1	IFIT3,IFIT1,OAS1,IFITM1,MX1,IFI35,STAT2,STAT1,TAP1
Intrinsic Prothrombin Activation Pathway	COL1A1,KLK1,COL5A3,F2	COL1A1,KLK1,COL5A3,F2	COL1A1,KLK1,COL5A3,F2
JAK/Stat Signaling	SOCS1,SOCS3,GAST,CDKN1A,SOCS2,MRAS,STAT2,STAT1,JAK3	SOCS1,SOCS3,GAST,CDKN1A,SOCS2,MRAS,STAT2,JAK3	SOCS1,SOCS3,GAST,CDKN1A,SOCS2,MRAS,STAT2,STAT1,JAK3	GAST,CDKN1A,SOCS2,MRAS,STAT2,STAT1,JAK3	SOCS3,GAST,CDKN1A,SOCS2,MRAS,STAT2,STAT1,JAK3
Leptin Signaling in Obesity	PLCD1,ADCY9,SOCS3,ADCY5,PLCG2,PLCG1,GHSR,ADCY7	ADCY9,SOCS3,LEP,PLCG2,ADCY7	PLCD1,ADCY9,SOCS3,ADCY5,PLCG2,PLCG1,GHSR,ADCY7
Leukocyte Extravasation Signaling	TIMP3,CLDN10,SPN,CXCR4,MMP14,PLCG1,MMP13,CLDN6,SELPLG,PRKCG,ITGB2,ITGAM,TIMP1,PLCG2,NCF2,MAPK10,PECAM1,VAV1,MMP1	ITGB2,TIMP3,CLDN10,ITGAM,TIMP1,PLCG2,MMP14,NCF2,PECAM1,MMP13,VAV1,CLDN6,MMP1,PRKCG	TIMP3,CLDN10,SPN,CXCR4,MMP14,PLCG1,MMP13,CLDN6,SELPLG,PRKCG,ITGB2,ITGAM,TIMP1,PLCG2,NCF2,MAPK10,PECAM1,VAV1,MMP1
Leukotriene Biosynthesis	DPEP1,GGT6,GGT1,GGT7	DPEP1,DPEP3,GGT6,GGT1,GGT7	DPEP1,GGT6,GGT1,GGT7
LPS/IL-1 Mediated Inhibition of RXR Function	APOE,IL1A,SLC10A1,CHST7,ABCC2,CYP2C9,HMGCS2,CHST15,ABCB9,CETP,IL1R2,CYP2A13/CYP2A6,CHST5,ACSBG1,NR0B2,ALDH1A3,NGFR,SULT1C2,FABP3,CPT1C,TNFRSF11B,ABCB1,CYP2A7,GSTM3,GSTA4,IL4I1,IL1R1,APOC1,ALDH1L2,IL36RN,IL1B,PLTP,CYP2B6,ALDH3B2,CHST13,ACSL1	APOE,IL1A,GSTA4,ABCC2,CYP2A7,IL1R1,APOC1,ACSBG1,NR0B2,ALDH1L2,ALDH1A3,NGFR,SULT1C2,ALDH1A2,IL1B,FABP3,CPT1C,CYP2B6,ALDH3B2,ACSL1,TNFRSF11B	APOE,IL1A,CHST7,ABCC2,HMGCS2,CHST15,ABCB9,CETP,ACSBG1,CHST5,CYP2A13/CYP2A6,NR0B2,ALDH1A3,NGFR,SULT1C2,FABP3,CPT1C,TNFRSF11B,ABCB1,GSTM3,GSTA4,CYP2A7,IL4I1,IL1R1,APOC1,ALDH1L2,IL36RN,IL1B,PLTP,CYP2B6,ALDH3B2,ACSL1	GSTM3,GSTA4,IL1R1,CHST15,APOC1,ACSBG1,CYP2A13/CYP2A6,ALDH1L2,ALDH1A3,SULT1C2,PLTP,CYP2B6,FABP3,ALDH3B2,ACSL1,TNFRSF11B	GSTM3,GSTA4,IL1R1,CHST15,APOC1,ACSBG1,CYP2A13/CYP2A6,ALDH1L2,ALDH1A3,SULT1C2,IL1B,PLTP,FABP3,CYP2B6,ALDH3B2,ACSL1,TNFRSF11B
LXR/RXR Activation	APOE,MLXIPL,TTR,IL1A,SERPINF1,CLU,IL1R1,CETP,APOC1,APOL1,IL1R2,PON1,NGFR,IL36RN,IL1B,PLTP,PTGS2,RBP4,TNFRSF11B,APOD	APOE,MLXIPL,IL1A,AHSG,SERPINF1,CLU,IL1R1,APOL1,APOC1,NGFR,IL1B,PTGS2,APOD,RBP4,TNFRSF11B	APOE,MLXIPL,IL1A,SERPINF1,CLU,IL1R1,CETP,APOC1,APOL1,PON1,NGFR,IL36RN,IL1B,PTGS2,PLTP,APOD,RBP4,TNFRSF11B	APOL1,APOC1,AHSG,CLU,IL1R1,PLTP,PTGS2,TNFRSF11B,RBP4,APOD	APOL1,APOC1,AHSG,CLU,IL1B,IL1R1,PLTP,PTGS2,TNFRSF11B,RBP4,APOD
Macropinocytosis Signaling	ITGB2,CSF1,PLCG2,MRAS,PLCG1,EGF,RAB34,PRKCG	ITGB2,CSF1,PLCG2,MRAS,ITGA5,EGF,PRKCG	ITGB2,CSF1,PLCG2,MRAS,PLCG1,EGF,RAB34,PRKCG
Melanocyte Development and Pigmentation Signaling	ADCY9,MITF,ADCY5,PLCG2,SH2B2,MRAS,PLCG1,RPS6KA2,ADCY7		ADCY9,MITF,ADCY5,PLCG2,SH2B2,MRAS,PLCG1,RPS6KA2,ADCY7
Melanoma Signaling	MITF,E2F1,CDKN1A,MRAS		MITF,E2F1,CDKN1A,MRAS
Melatonin Degradation I	CYP1A1,CYP2A13/CYP2A6,CYP2U1,CYP2A7,CYP2C9,CYP2J2,CYP2C18,CYP2B6	CYP1A1,CYP2U1,CYP2A7,CYP2B6	CYP1A1,CYP2A13/CYP2A6,CYP2U1,CYP2A7,CYP2C18,CYP2B6
Melatonin Signaling	PLCD1,CALML5,PLCG2,GNAO1,PLCG1,RORC,CAMK2B,PRKCG		PLCD1,CALML5,PLCG2,GNAO1,PLCG1,RORC,PRKCG
MIF Regulation of Innate Immunity	NFKBIA,PLA2G2F,PLA2G4C,MAPK10,CD74,PTGS2	PLA2G2F,PLA2G4C,CD74,PTGS2	NFKBIA,PLA2G2F,PLA2G4C,MAPK10,CD74,PTGS2
MIF-mediated Glucocorticoid Regulation	NFKBIA,PLA2G2F,PLA2G4C,CD74,PTGS2,NR3C1	PLA2G2F,PLA2G4C,CD74,PTGS2	NFKBIA,PLA2G2F,PLA2G4C,CD74,PTGS2,NR3C1
Molecular Mechanisms of Cancer	GAB2,CDKN2C,RBL1,CDKN2B,FAS,ARHGEF19,NFKBIA,FANCD2,ADCY5,MRAS,BRCA1,FZD2,BIRC3,E2F2,BMP8B,CAMK2B,RND2,ADCY9,ARHGEF4,CCNE2,CDKN2D,PRKCG,BMPR1B,CCNE1,RHOV,CDKN1A,GNAO1,E2F1,MAPK10,RASGRF1,TGFB3,JAK3,ADCY7,GNAL	ADCY9,RND2,ARHGEF4,CCNE2,CDKN2D,RBL1,FAS,PRKCG,CCNE1,RHOV,FANCD2,E2F1,CDKN1A,MRAS,RASGRF1,TGFB3,BRCA1,JAK3,ADCY7,BIRC3,FZD2,WNT1,BMP8B,E2F2	GAB2,RBL1,CDKN2B,FAS,ARHGEF19,NFKBIA,FANCD2,ADCY5,MRAS,BRCA1,BIRC3,FZD2,E2F2,BMP8B,RND2,ADCY9,ARHGEF4,CCNE2,CDKN2D,PRKCG,RHOV,BMPR1B,CCNE1,CDKN1A,GNAO1,E2F1,MAPK10,RASGRF1,TGFB3,JAK3,ADCY7,GNAL
MSP-RON Signaling Pathway	ITGB2,KLK1,ITGAM,IL12A,CSF1,MST1	ITGB2,KLK1,ITGAM,CSF1,MST1	ITGB2,KLK1,ITGAM,CSF1,MST1
NAD Salvage Pathway II	ACP5,NMNAT2,NMRK2,ACPP		ACP5,NMNAT2,NMRK2,ACPP
Neuregulin Signaling		PLCG2,MRAS,ITGA5,EGF,CDK5R1,PRKCG
Neuropathic Pain Signaling In Dorsal Horn Neurons	PLCD1,GRIN1,BDNF,GRIN2C,PLCG2,PLCG1,TAC1,KCNH2,CAMK2B,PRKCG
Neuroprotective Role of THOP1 in Alzheimer's Disease	HLA-G,HLA-C,HLA-B,TAC1,HLA-F,ACE	HLA-G,HLA-C,HLA-B,TAC1,HLA-F,ACE	HLA-G,HLA-C,HLA-B,TAC1,HLA-F,ACE	HLA-G,HLA-C,HLA-B,TAC1,HLA-F	HLA-G,HLA-C,HLA-B,TAC1,HLA-F
NF-κB Signaling	IL1A,FLT4,EGF,TNFAIP3,IL1R1,IL1R2,LCK,BMPR1B,NFKBIA,PLCG2,NGFR,IL36RN,TLR6,MRAS,IL1B,TNFRSF11B,PDGFRB	IL1A,PLCG2,NGFR,TLR6,MRAS,TNFAIP3,EGF,IL1B,IL1R1,TNFRSF11B	IL1A,FLT4,EGF,TNFAIP3,IL1R1,LCK,BMPR1B,NFKBIA,PLCG2,NGFR,IL36RN,TLR6,MRAS,IL1B,TNFRSF11B,PDGFRB
Nicotine Degradation II	CYP1A1,CYP2A13/CYP2A6,CYP2U1,CYP2A7,CYP2C9,CYP2J2,CYP2C18,CYP2B6	CYP1A1,CYP2U1,CYP2A7,CYP2B6	CYP1A1,CYP2A13/CYP2A6,CYP2U1,CYP2A7,CYP2C18,CYP2B6
Nicotine Degradation III	CYP1A1,CYP2A13/CYP2A6,CYP2U1,CYP2A7,CYP2C9,CYP2J2,CYP2C18,CYP2B6	CYP1A1,CYP2U1,CYP2A7,CYP2B6	CYP1A1,CYP2A13/CYP2A6,CYP2U1,CYP2A7,CYP2C18,CYP2B6
Nitric Oxide Signaling in the Cardiovascular System	PDE2A,CALML5,GUCY2C,FLT4,RYR2,CAV1,NOS3,CACNA1A,PGF	PDE2A,CAV1,NOS3,CACNA1A,PGF	PDE2A,CALML5,GUCY2C,FLT4,RYR2,CAV1,NOS3,CACNA1A,PGF
nNOS Signaling in Neurons	GRIN1,CALML5,GRIN2C,CAPN9,RASD1,PRKCG,CAPN3		GRIN1,CALML5,CAPN9,RASD1,PRKCG,CAPN3
nNOS Signaling in Skeletal Muscle Cells	CALML5,RYR2,SNTA1,RYR1,CAPN3		CALML5,RYR2,SNTA1,RYR1,CAPN3
Oncostatin M Signaling	MT2A,TIMP3,MRAS,MMP13,PLAU,STAT1,JAK3,MMP1	MT2A,TIMP3,MRAS,MMP13,JAK3,MMP1	MT2A,TIMP3,MRAS,MMP13,STAT1,JAK3,MMP1	MT2A,TIMP3,MRAS,MMP13,STAT1,JAK3,MMP1 (includes EG:300339)	MT2A,TIMP3,MRAS,MMP13,STAT1,JAK3,MMP1 (includes EG:300339)
Ovarian Cancer Signaling	RAD51,WNT10B,WNT3,E2F1,PTGS1,MRAS,BRCA2,EGF,WNT16,PTGS2,BRCA1,FZD2,PGF	RAD51,WNT10B,E2F1,PTGS1,MRAS,BRCA2,EGF,PTGS2,BRCA1,FZD2,WNT1,PGF	RAD51,WNT10B,WNT3,E2F1,PTGS1,MRAS,BRCA2,EGF,WNT16,PTGS2,BRCA1,FZD2,PGF
OX40 Signaling Pathway	HLA-G,NFKBIA,HLA-C,MAPK10,HLA-B,HLA-DOB,HLA-F	HLA-G,HLA-C,HLA-B,HLA-DOB,HLA-F	HLA-G,NFKBIA,HLA-C,MAPK10,HLA-B,HLA-DOB,HLA-F
P2Y Purigenic Receptor Signaling Pathway	PLCD1,ADCY9,GNB4,ITGA2B,ADCY5,PLCG2,MRAS,PLCG1,P2RY1,ADCY7,GNG7,PRKCG		PLCD1,ADCY9,GNB4,ITGA2B,ADCY5,PLCG2,MRAS,PLCG1,P2RY1,ADCY7,GNG7,PRKCG
p38 MAPK Signaling	IL1R2,IL1A,PLA2G2F,IL36RN,PLA2G4C,TGFB3,IL1B,MAP4K1,RPS6KA2,IL1R1,STAT1,FAS,HSPB1	IL1A,PLA2G2F,PLA2G4C,TGFB3,IL1B,IL1R1,RPS6KA2,FAS	IL1A,PLA2G2F,PLA2G4C,IL36RN,TGFB3,IL1B,MAP4K1,IL1R1,RPS6KA2,STAT1,FAS,HSPB1
p53 Signaling	TP53AIP1,TP53INP1,GADD45B,TP63,TP73,E2F1,CDKN1A,BAI1,SFN,BRCA1,FAS,DRAM1	KAT2B,TP53INP1,TP73,E2F1,CDKN1A,BAI1,BRCA1,FAS,DRAM1	TP53AIP1,TP53INP1,GADD45B,TP63,TP73,E2F1,CDKN1A,BAI1,SFN,BRCA1,FAS,DRAM1	KAT2B,TP53INP1,PLAGL1,GADD45B,CDKN1A,SFN,BRCA1,FAS
p70S6K Signaling	PLCD1,IL2RG,PPM1J,PLCG2,MRAS,LYN,PLCG1,PPP2R2C,SFN,CD79A,F2,PRKCG		PLCD1,IL2RG,PPM1J,PLCG2,MRAS,PLCG1,PPP2R2C,SFN,CD79A,F2,PRKCG
Pancreatic Adenocarcinoma Signaling	EGF,CDKN2B,PGF,RAD51,CCNE1,E2F1,CDKN1A,MAPK10,TGFB3,BRCA2,PTGS2,STAT1,JAK3,E2F2	RAD51,CCNE1,E2F1,CDKN1A,TGFB3,BRCA2,EGF,PTGS2,JAK3,E2F2,PGF	EGF,CDKN2B,PGF,RAD51,CCNE1,E2F1,CDKN1A,MAPK10,TGFB3,BRCA2,PTGS2,STAT1,JAK3,E2F2
Paxillin Signaling		ITGB2,ITGAM,MRAS,ITGA5,ITGA10,ITGA7,ITGAX
PDGF Signaling	INPP5F,PLCG2,MRAS,CAV1,SPHK1,PLCG1,STAT1,JAK3,PDGFRB	INPP5F,PLCG2,MRAS,CAV1,SPHK1,JAK3	INPP5F,PLCG2,MRAS,CAV1,SPHK1,PLCG1,STAT1,JAK3,PDGFRB
Phospholipase C Signaling	ADCY9,RND2,BLNK,HDAC9,ARHGEF4,CALML5,PLA2G4C,PLCG1,CD79A,GNG7,PRKCG,MYL9,ARHGEF19,GNB4,LCK,RHOV,PLA2G2F,ADCY5,PLCG2,MRAS,LYN,ADCY7
Phospholipases	PLCD1,PLA2G2F,PLB1,PLCG2,PLA2G4C,RARRES3,PLCG1,PLA2G7	PLA2G2F,PLCG2,PLA2G4C,RARRES3	PLCD1,PLA2G2F,PLB1,PLCG2,PLA2G4C,RARRES3,PLCG1,PLA2G7
PI3K Signaling in B Lymphocytes	PLCD1,BLNK,CALML5,NFKBIA,ATF5,PLCG2,SH2B2,LYN,MRAS,PLCG1,VAV1,PLEKHA4,CD79A,CAMK2B		PLCD1,BLNK,CALML5,NFKBIA,ATF5,PLCG2,SH2B2,MRAS,PLCG1,VAV1,PLEKHA4,CD79A
PI3K/AKT Signaling	GAB2,NFKBIA,INPP5F,PPM1J,CDKN1A,MRAS,PPP2R2C,PTGS2,NOS3,SFN,JAK3,MAPK8IP1	INPP5F,PPM1J,CDKN1A,MRAS,ITGA5,PTGS2,NOS3,JAK3,MAPK8IP1	GAB2,NFKBIA,INPP5F,PPM1J,CDKN1A,MRAS,PPP2R2C,PTGS2,NOS3,SFN,JAK3,MAPK8IP1	NFKBIA,INPP5F,PPM1J,CDKN1A,MRAS,PPP2R2C,PTGS2,NOS3,SFN,JAK3	NFKBIA,INPP5F,PPM1J,CDKN1A,MRAS,PPP2R2C,PTGS2,NOS3,SFN,JAK3
PPAR Signaling	IL1R2,IL1A,NFKBIA,NR0B2,NGFR,IL36RN,MRAS,IL1B,IL1R1,PTGS2,PDGFRB,TNFRSF11B	IL1A,NR0B2,NGFR,MRAS,IL1B,IL1R1,PTGS2,TNFRSF11B	IL1A,NFKBIA,NR0B2,NGFR,IL36RN,MRAS,IL1B,IL1R1,PTGS2,PDGFRB,TNFRSF11B
PPARα/RXRα Activation	ADCY9,PLCG1,CYP2C9,IL1R1,GK,PLCD1,IL1R2,NFKBIA,CHD5,NR0B2,PRIC285,ADCY5,PLCG2,MRAS,TGFB3,IL1B,CYP2C18,ADCY7,ACVR1C	ADCY9,NR0B2,PRIC285,PLCG2,MRAS,TGFB3,IL1B,IL1R1,GK,ADCY7,ACVR1C	ADCY9,PLCG1,IL1R1,GK,PLCD1,NFKBIA,CHD5,NR0B2,ADCY5,PRIC285,PLCG2,MRAS,TGFB3,IL1B,CYP2C18,ACVR1C,ADCY7
Primary Immunodeficiency Signaling	BLNK,LCK,IL2RG,RAG1,JAK3,TAP1,CD79A	IL2RG,RAG1,JAK3,TAP1,CD79A	BLNK,LCK,IL2RG,RAG1,JAK3,TAP1,CD79A
Production of Nitric Oxide and Reactive Oxygen Species in Macrophages	RND2,APOE,PPP1R14C,MAP3K6,CLU,PLCG1,PRKCG,APOC1,APOL1,PON1,RHOV,NFKBIA,NGFR,PLCG2,PPM1J,NCF2,MAPK10,PPP2R2C,STAT1,JAK3,TNFRSF11B,RBP4,APOD	RND2,APOE,CLU,PRKCG,APOC1,APOL1,RHOV,PPM1J,PLCG2,NGFR,NCF2,JAK3,APOD,RBP4,TNFRSF11B	RND2,APOE,PPP1R14C,CLU,PLCG1,PRKCG,APOC1,APOL1,PON1,RHOV,NFKBIA,NGFR,PLCG2,PPM1J,NCF2,MAPK10,PPP2R2C,STAT1,JAK3,TNFRSF11B,RBP4,APOD
Prolactin Signaling	SOCS1,SOCS3,PLCG2,SOCS2,MRAS,PLCG1,STAT1,NR3C1,PRKCG	SOCS1,SOCS3,PLCG2,SOCS2,MRAS,PRKCG	SOCS1,SOCS3,PLCG2,SOCS2,MRAS,PLCG1,STAT1,NR3C1,PRKCG
Prostanoid Biosynthesis	PTGES,PTGS1,PTGS2,PTGDS		PTGES,PTGS1,PTGS2,PTGDS
Prostate Cancer Signaling		CCNE2,CCNE1,E2F1,CDKN1A,MRAS
Protein Kinase A Signaling	AKAP12,HIST1H1C,TNNI2,PHKG2,NOS3,GNG7,PLCD1,TH,GNB4,DUSP5,NFKBIA,ADCY5,NGFR,RYR1,PTPRN,CAMK2B,ADCY9,PPP1R14C,AKAP5,CALML5,PDE2A,ADD2,RYR2,PLCG1,TTN,PRKCG,MYL9,TULP2,PTPRU,FLNC,PLCG2,PTPRS,TGFB3,PDE5A,PTGS2,SFN,ADCY7		AKAP12,HIST1H1C,TNNI2,PHKG2,NOS3,GNG7,PLCD1,TH,GNB4,DUSP5,NFKBIA,ADCY5,NGFR,RYR1,PTPRN,ADCY9,PPP1R14C,AKAP5,CALML5,PDE2A,ADD2,RYR2,PLCG1,TTN,PRKCG,TULP2,PTPRU,FLNC,PLCG2,PTPRS,TGFB3,PDE5A,PTGS2,SFN,ADCY7
Protein Ubiquitination Pathway	USP18,SACS,CDC20,DNAJC6,HSPB8,HSPA6,PSMB8,USP2,TAP1,HSPA1L,UCHL1,HLA-B,BRCA1,BIRC3,HSPB6,PSMB9,HSPB9,DNAJC25,UBE2L6,HSPA2,HSPA12A,HLA-C,DNAJB5,HSPB1,UBE2C	PSMB9,USP18,SACS,DNAJC6,HSPB8,USP2,TAP1,UBE2L6,HSPA2,HSPA1L,HSPA12A,UCHL1,HLA-C,HLA-B,BRCA1,BIRC3,DNAJB5,HSPB6	PSMB9,USP18,SACS,CDC20,DNAJC6,HSPB8,HSPB9,DNAJC25,PSMB8,USP2,UBE2L6,HSPA2,TAP1,HSPA1L,HSPA12A,UCHL1,HLA-C,HLA-B,BRCA1,BIRC3,DNAJB5,HSPB6,UBE2C,HSPB1	PSMB9,USP18,SACS,DNAJC6,HSPB8,USP2,TAP1,UBE2L6,HSPA2,HSPA1L,HSPA12A,UCHL1,HLA-C,HLA-B,BRCA1,BIRC3,TAP2,HSPB1	PSMB9,USP18,SACS,DNAJC6,HSPB8,USP2,TAP1,UBE2L6,HSPA2,HSPA1L,HSPA12A,UCHL1,HLA-C,HLA-B,BRCA1,BIRC3,TAP2,HSPB1
PXR/RXR Activation	ABCB1,CYP2A13/CYP2A6,NR0B2,CES3,ABCC2,CYP2C9,IGFBP1,CYP2B6,HMGCS2,NR3C1,ABCB9	NR0B2,ABCC2,IGFBP1,CYP2B6	ABCB1,CYP2A13/CYP2A6,NR0B2,CES3,ABCC2,IGFBP1,CYP2B6,HMGCS2,NR3C1,ABCB9
Reelin Signaling in Neurons	ITGB2,APOE,LCK,ARHGEF4,MAPK8IP2,MAPK10,LYN,MAP4K1,MAPK8IP1,CDK5R1	ITGB2,APOE,ARHGEF4,ITGA5,MAPK8IP1,CDK5R1	ITGB2,APOE,LCK,ARHGEF4,MAPK10,MAP4K1,MAPK8IP1,CDK5R1
Regulation of Cellular Mechanics by Calpain Protease	CCNE1,MRAS,EGF,CAPN9,CDK1,CAPN3	CCNE1,MRAS,ITGA5,EGF	CCNE1,MRAS,EGF,CAPN9,CDK1,CAPN3
Regulation of IL-2 Expression in Activated and Anergic T Lymphocytes	CALML5,NFKBIA,PLCG2,MRAS,MAPK10,TGFB3,PLCG1,VAV1		CALML5,NFKBIA,PLCG2,MRAS,MAPK10,TGFB3,PLCG1,VAV1
Relaxin Signaling	ADCY9,PDE2A,GUCY2C,NOS3,GNG7,GNB4,TULP2,NFKBIA,ADCY5,GNAO1,MRAS,PDE5A,ADCY7,GNAL		ADCY9,PDE2A,GUCY2C,NOS3,GNG7,GNB4,TULP2,NFKBIA,ADCY5,GNAO1,MRAS,PDE5A,ADCY7,GNAL
Remodeling of Epithelial Adherens Junctions		TUBB3,TUBB6,TUBA8,TUBB4A,TUBB2B
Renin-Angiotensin Signaling	ADCY9,ADCY5,PLCG2,SHC2,REN,MRAS,MAPK10,PLCG1,STAT1,ADCY7,ACE,PRKCG	ADCY9,PLCG2,SHC2,REN,MRAS,ADCY7,ACE,PRKCG	ADCY9,ADCY5,PLCG2,SHC2,REN,MRAS,MAPK10,PLCG1,STAT1,ADCY7,ACE,PRKCG
Retinoate Biosynthesis I	ALDH1A3,RDH12,RDH8,RBP1
Role of BRCA1 in DNA Damage Response	RAD51,FANCD2,FANCG,CDKN1A,E2F1,C19orf40,BRCA2,BRCA1,BLM,STAT1,BRIP1,RBL1,E2F2	RAD51,FANCD2,E2F1,CDKN1A,BRCA2,BRIP1,RBL1,BLM,BRCA1,FANCA,E2F2	RAD51,FANCD2,FANCG,CDKN1A,E2F1,C19orf40,BRCA2,BRCA1,BLM,STAT1,BRIP1,RBL1,E2F2	FANCD2,CDKN1A,BRCA2,STAT1,RBL1,BRCA1,HLTF,FANCA	FANCD2,CDKN1A,BRCA2,STAT1,RBL1,BRCA1,HLTF,FANCA
Role of CHK Proteins in Cell Cycle Checkpoint Control	PPM1J,E2F1,CDKN1A,PPP2R2C,CLSPN,BRCA1,CDK1,E2F2	PPM1J,E2F1,CDKN1A,CLSPN,BRCA1,E2F2	PPM1J,E2F1,CDKN1A,PPP2R2C,CLSPN,BRCA1,CDK1,E2F2	PPM1J,CDKN1A,PPP2R2C,BRCA1,CDK1,CDC25A	PPM1J,CDKN1A,PPP2R2C,BRCA1,CDK1,CDC25A
Role of Cytokines in Mediating Communication between Immune Cells	IL8,IL1A,IL12A,IL32,IL36RN,IL1B,IL23A	IL8,IL1A,IL32,IL1B,IL23A	IL8,IL1A,IL32,IL36RN,IL1B
Role of Hypercytokinemia/hyperchemokinemia in the Pathogenesis of Influenza	IL8,IL1A,IL12A,IL36RN,IL1B		IL8,IL1A,IL36RN,IL1B
Role of IL-17A in Arthritis	IL8,CXCL3,NFKBIA,MAPK10,CXCL1,CCL20,MMP13,PTGS2,MMP1	IL8,CXCL1,CCL20,MMP13,PTGS2,MMP1	IL8,CXCL3,NFKBIA,MAPK10,CXCL1,CCL20,MMP13,PTGS2,MMP1	IL8,CXCL3,NFKBIA,CCL20,MMP13,PTGS2,MMP1 (includes EG:300339)	IL8,CXCL3,NFKBIA,CCL20,MMP13,PTGS2,MMP1 (includes EG:300339)
Role of IL-17A in Psoriasis	IL8,CXCL3,CXCL1,CCL20		IL8,CXCL3,CXCL1,CCL20
Role of IL-17F in Allergic Inflammatory Airway Diseases	IL8,CXCL1,MMP13,IL1B,RPS6KA2,IL11	IL8,CXCL1,MMP13,IL1B,RPS6KA2,IL11	IL8,CXCL1,MMP13,IL1B,RPS6KA2,IL11		IL8,MMP13,IL1B,RPS6KA2,IL11
Role of JAK family kinases in IL-6-type Cytokine Signaling	SOCS1,SOCS3,MAPK10,STAT1		SOCS1,SOCS3,MAPK10,STAT1
Role of JAK1 and JAK3 in γc Cytokine Signaling	BLNK,SOCS1,SOCS3,IL2RG,FES,SH2B2,MRAS,STAT1,JAK3,IL2RB	SOCS1,SOCS3,IL2RG,FES,MRAS,JAK3,IL2RB	BLNK,SOCS1,SOCS3,IL2RG,FES,SH2B2,MRAS,STAT1,JAK3,IL2RB
Role of JAK2 in Hormone-like Cytokine Signaling	SOCS1,SOCS3,SH2B2,SOCS2,STAT1		SOCS1,SOCS3,SH2B2,SOCS2,STAT1
Role of Macrophages, Fibroblasts and Endothelial Cells in Rheumatoid Arthritis	SOCS3,SOCS1,IL1A,FN1,WNT10B,FRZB,WNT3,FGF2,IL32,MMP13,WNT16,FCGR1A,PGF,PLCD1,IL1R2,C5AR1,NFKBIA,NGFR,MRAS,FZD2,MMP1,CAMK2B,TNFRSF11B,IL8,CALML5,PLCG1,C5,PRSS1,IL1R1,PRKCG,IL16,CSF1,PLCG2,GNAO1,IL36RN,TLR6,IL1B,DKK1	SOCS3,SOCS1,IL1A,FN1,WNT10B,FRZB,FGF2,IL32,MMP13,PGF,NGFR,MRAS,FZD2,MMP1,TNFRSF11B,IL8,PRSS1,C5,IL1R1,PRKCG,CSF1,PLCG2,TLR6,IL1B,DKK1,WNT1	SOCS3,SOCS1,IL1A,FN1,WNT10B,FRZB,WNT3,FGF2,IL32,MMP13,WNT16,FCGR1A,PGF,PLCD1,C5AR1,NFKBIA,NGFR,MRAS,FZD2,MMP1,TNFRSF11B,IL8,CALML5,PLCG1,C5,PRSS1,IL1R1,PRKCG,IL16,CSF1,PLCG2,GNAO1,IL36RN,TLR6,IL1B,DKK1
Role of MAPK Signaling in the Pathogenesis of Influenza	PLA2G2F,PLB1,PLA2G4C,MRAS,MAPK10,RARRES3,PTGS2,PLA2G7	PLA2G2F,PLA2G4C,MRAS,RARRES3,PTGS2	PLA2G2F,PLB1,PLA2G4C,MRAS,MAPK10,RARRES3,PTGS2,PLA2G7
Role of NANOG in Mammalian Embryonic Stem Cell Pluripotency		WNT10B,MRAS,JAK3,FZD2,BMP8B,WNT1,SALL4	BMPR1B,WNT10B,WNT3,MRAS,WNT16,JAK3,FZD2,BMP8B,SALL4,POU5F1
Role of NFAT in Cardiac Hypertrophy	ADCY9,AKAP5,HDAC9,CALML5,PLCG1,GNG7,PRKCG,CTF1,PLCD1,GNB4,ADCY5,PLCG2,MRAS,MAPK10,TGFB3,RCAN2,ADCY7,CAMK2B,IL11		ADCY9,AKAP5,CALML5,PLCG1,GNG7,PRKCG,CTF1,PLCD1,GNB4,ADCY5,PLCG2,MAPK10,MRAS,TGFB3,RCAN2,ADCY7,IL11
Role of NFAT in Regulation of the Immune Response	BLNK,AKAP5,CALML5,PLCG1,FCGR1A,GNG7,CD79A,GNB4,LCK,NFKBIA,PLCG2,GNAO1,MRAS,LYN,HLA-DOB,RCAN2,GNAL		BLNK,AKAP5,CALML5,PLCG1,FCGR1A,GNG7,CD79A,GNB4,LCK,NFKBIA,PLCG2,GNAO1,MRAS,HLA-DOB,RCAN2,GNAL
Role of Oct4 in Mammalian Embryonic Stem Cell Pluripotency	SPP1,NR5A1,BRCA1,SALL4,POU5F1	SPP1,NR5A1,BRCA1,SALL4	SPP1,NR5A1,BRCA1,SALL4,POU5F1
Role of Osteoblasts, Osteoclasts and Chondrocytes in Rheumatoid Arthritis	IL1A,WNT10B,FRZB,WNT3,MMP14,MMP13,WNT16,IL1R2,NFKBIA,NGFR,FZD2,BIRC3,BMP8B,MMP1,TNFRSF11B,ACP5,CALML5,SPP1,IL1R1,COL1A1,BMPR1B,CSF1,IL36RN,MAPK10,IL1B,DKK1,IL11	ACP5,IL1A,WNT10B,SPP1,FRZB,MMP14,MMP13,ITGA5,IL1R1,COL1A1,CSF1,NGFR,IL1B,DKK1,BIRC3,FZD2,WNT1,BMP8B,MMP1,TNFRSF11B,IL11	IL1A,WNT10B,FRZB,WNT3,MMP14,MMP13,WNT16,NFKBIA,NGFR,FZD2,BIRC3,BMP8B,MMP1,TNFRSF11B,ACP5,CALML5,SPP1,IL1R1,COL1A1,BMPR1B,CSF1,IL36RN,MAPK10,IL1B,DKK1,IL11	ACP5,SPP1 (includes EG:100359743),WNT3,FRZB,MMP13,IL1R1,COL1A1 (includes EG:1277),BMPR1B,NFKBIA,DKK1,FZD2,BIRC3,MMP1 (includes EG:300339),BMP8B,TNFRSF11B,IL11	ACP5,SPP1 (includes EG:100359743),WNT3,FRZB,MMP13,IL1R1,COL1A1 (includes EG:1277),BMPR1B,NFKBIA,IL1B,DKK1,BIRC3,FZD2,MMP1 (includes EG:300339),BMP8B,TNFRSF11B,IL11
Role of Pattern Recognition Receptors in Recognition of Bacteria and Viruses	IFIH1,OAS1,C5AR1,NLRP3,IL12A,OAS2,PLCG2,TLR6,DDX58,MAPK10,IL1B,C5,OAS3,PRKCG	IFIH1,OAS1,OAS2,PLCG2,TLR6,IL1B,C5,OAS3,PRKCG	IFIH1,OAS1,C5AR1,NLRP3,OAS2,PLCG2,TLR6,DDX58,MAPK10,IL1B,C5,OAS3,PRKCG
Role of Tissue Factor in Cancer	IL8,CXCL1,MMP13,F7,F3,F2,LCK,CSF1,MRAS,LYN,IL1B,RPS6KA2,MMP1	IL8,CSF1,MRAS,CXCL1,MMP13,IL1B,F7,RPS6KA2,F3,F2,MMP1	IL8,LCK,CSF1,MRAS,CXCL1,MMP13,IL1B,F7,RPS6KA2,F3,F2,MMP1
Semaphorin Signaling in Neurons	RND2,SEMA3A,RHOV,RND1,FES,SEMA7A	RND2,SEMA3A,RHOV,RND1,FES	RND2,SEMA3A,RHOV,RND1,FES,SEMA7A
Sertoli Cell-Sertoli Cell Junction Signaling		CLDN10,TUBB3,TUBB6,TUBA8,MRAS,TGFB3,ITGA5,TUBB4A,CLDN6,NOS3,TUBB2B
Sphingosine-1-phosphate Signaling	RND2,PLCD1,ADCY9,RHOV,S1PR2,ADCY5,PLCG2,SPHK1,PLCG1,ADCY7,PDGFRB		RND2,PLCD1,ADCY9,RHOV,ADCY5,PLCG2,SPHK1,PLCG1,ADCY7,PDGFRB
Superpathway of Melatonin Degradation	CYP1A1,CYP2A13/CYP2A6,CYP2U1,CYP2A7,IL4I1,CYP2C9,CYP2J2,CYP2C18,CYP2B6	CYP1A1,CYP2U1,CYP2A7,CYP2B6	CYP1A1,CYP2A13/CYP2A6,CYP2U1,CYP2A7,IL4I1,CYP2C18,CYP2B6
Synaptic Long Term Depression	GUCY2C,PLA2G4C,RYR2,PLCG1,NOS3,PLA2G7,PRKCG,PLCD1,PLA2G2F,PLB1,PPM1J,PLCG2,GNAO1,MRAS,LYN,RARRES3,RYR1,PPP2R2C,GNAL		GUCY2C,PLA2G4C,RYR2,PLCG1,NOS3,PLA2G7,PRKCG,PLCD1,PLA2G2F,PLB1,PPM1J,PLCG2,GNAO1,MRAS,RARRES3,RYR1,PPP2R2C,GNAL
T Helper Cell Differentiation	IL2RG,IL12A,NGFR,HLA-DOB,RORC,STAT1,TNFRSF11B		IL2RG,NGFR,HLA-DOB,RORC,STAT1,TNFRSF11B
Telomerase Signaling	HDAC9,IL2RG,PPM1J,E2F1,TERT,CDKN1A,MRAS,EGF,PPP2R2C,IL2RB,ELF5	IL2RG,PPM1J,E2F1,CDKN1A,MRAS,EGF,IL2RB	IL2RG,PPM1J,E2F1,TERT,CDKN1A,MRAS,EGF,PPP2R2C,IL2RB,ELF5
TGF-β Signaling	NODAL,BMPR1B,MRAS,TGFB3,MAP4K1,SERPINE1,ACVR1C,INHBB
Thrombin Signaling	RND2,ADCY9,ARHGEF4,EGF,PLCG1,F2,GNG7,PRKCG,MYL9,PLCD1,GNB4,RHOV,ADCY5,PLCG2,GNAO1,MRAS,ADCY7,GNAL,CAMK2B		RND2,ADCY9,ARHGEF4,EGF,PLCG1,GNG7,F2,PRKCG,PLCD1,GNB4,RHOV,ADCY5,PLCG2,GNAO1,MRAS,ADCY7,GNAL
Thrombopoietin Signaling	GAB2,MPL,PLCG2,MRAS,PLCG1,STAT1,PRKCG	MPL,PLCG2,MRAS,PRKCG	GAB2,MPL,PLCG2,MRAS,PLCG1,STAT1,PRKCG
Thyroid Cancer Signaling	NTF4,BDNF,MRAS,CXCL1		NTF4,BDNF,MRAS,CXCL1
TR/RXR Activation	KLF9,UCP3,RAB3B,AKR1C1/AKR1C2,ADRB1,COL6A3,RCAN2,SYT12,NRGN		KLF9,UCP3,RAB3B,ADRB1,COL6A3,RCAN2,SYT12,NRGN
Transcriptional Regulatory Network in Embryonic Stem Cells	MEIS1,OTX1,SIX3,POU5F1		MEIS1,OTX1,SIX3,POU5F1
TREM1 Signaling	IL8,CXCL3,TREM1,PLCG2,TLR6,PLCG1,IL1B,ITGAX	IL8,PLCG2,TLR6,ITGA5,IL1B,ITGAX	IL8,CXCL3,TREM1,PLCG2,TLR6,PLCG1,IL1B,ITGAX
Type I Diabetes Mellitus Signaling	SOCS1,SOCS3,IL12A,SOCS2,IL1R1,FAS,HLA-G,PRF1,NFKBIA,HLA-C,NGFR,MAPK10,HLA-B,HLA-DOB,IL1B,STAT1,HLA-F,PTPRN,TNFRSF11B	HLA-G,SOCS3,SOCS1,HLA-C,NGFR,SOCS2,HLA-B,IL1B,HLA-DOB,IL1R1,HLA-F,PTPRN,FAS,TNFRSF11B	SOCS1,SOCS3,SOCS2,IL1R1,FAS,HLA-G,PRF1,NFKBIA,HLA-C,NGFR,HLA-B,MAPK10,HLA-DOB,IL1B,STAT1,HLA-F,PTPRN,TNFRSF11B	HLA-G,NFKBIA,HLA-C,SOCS2,HLA-B,IL1R1,HLA-F,STAT1,FAS,TNFRSF11B	HLA-G,SOCS3,NFKBIA,HLA-C,SOCS2,HLA-B,IL1B,IL1R1,HLA-F,STAT1,FAS,TNFRSF11B
Type II Diabetes Mellitus Signaling	SOCS1,SOCS3,ACSBG1,NFKBIA,NGFR,SH2B2,SOCS2,MAPK10,ACSL1,TNFRSF11B,PRKCG	SOCS1,SOCS3,ACSBG1,NGFR,SOCS2,ACSL1,TNFRSF11B,PRKCG	SOCS1,SOCS3,ACSBG1,NFKBIA,NGFR,SH2B2,SOCS2,MAPK10,ACSL1,TNFRSF11B,PRKCG
Valine Degradation I
VDR/RXR Activation	SPP1,IL12A,CAMP,TRPV6,CDKN1A,IGFBP1,CST6,PRKCG	SPP1,CAMP,TRPV6,CDKN1A,IGFBP3,IGFBP5,IGFBP1,CST6,PRKCG	SPP1,CAMP,TRPV6,CDKN1A,IGFBP1,CST6,PRKCG
VEGF Family Ligand-Receptor Interactions	PLA2G2F,PLCG2,FLT4,PLA2G4C,MRAS,PLCG1,NOS3,PGF,PRKCG	PLA2G2F,PLCG2,PLA2G4C,MRAS,NOS3,PGF,PRKCG	PLA2G2F,PLCG2,FLT4,PLA2G4C,MRAS,PLCG1,NOS3,PGF,PRKCG
Virus Entry via Endocytic Pathways	ITGB2,CD55,HLA-C,FLNC,PLCG2,CLTCL1,MRAS,CAV1,HLA-B,PLCG1,PRKCG,FOLR1	ITGB2,HLA-C,FLNC,PLCG2,CLTCL1,MRAS,CAV1,HLA-B,ITGA5,PRKCG,FOLR1	ITGB2,CD55,HLA-C,FLNC,PLCG2,CLTCL1,MRAS,CAV1,HLA-B,PLCG1,PRKCG,FOLR1
Wnt/β-catenin Signaling	WNT10B,WNT3,FRZB,SOX15,WNT16,KREMEN1,PPM1J,GNAO1,TGFB3,PPP2R2C,MAP4K1,SOX8,DKK1,KREMEN2,DVL2,ACVR1C,FZD2,POU5F1		WNT10B,WNT3,FRZB,SOX15,WNT16,KREMEN1,PPM1J,GNAO1,TGFB3,PPP2R2C,MAP4K1,SOX8,DKK1,KREMEN2,DVL2,ACVR1C,FZD2,POU5F1
Xenobiotic Metabolism Signaling	IL1A,CHST7,ABCC2,CYP2C9,CHST15,CHST5,ALDH1A3,PPM1J,SULT1C2,MRAS,PPP2R2C,CAMK2B,ABCB1,CYP1A1,MAP3K6,GSTA4,GSTM3,IL4I1,GRIP1,PRKCG,ALDH1L2,IL1B,CYP2B6,ALDH3B2,CHST13
α-Adrenergic Signaling	ADCY9,GNB4,CALML5,ADCY5,PHKG2,PLCG2,MRAS,PLCG1,ADCY7,GNG7,PRKCG		ADCY9,GNB4,CALML5,ADCY5,PHKG2,PLCG2,MRAS,PLCG1,ADCY7,GNG7,PRKCG
γ-glutamyl Cycle	GGT6,GGT1,ANPEP,GGT7	GGT6,GGT1,ANPEP,GGT7	GGT6,GGT1,ANPEP,GGT7
γ-linolenate Biosynthesis II (Animals)	ACSBG1,FADS2,ACSL1,FADS1	ACSBG1,FADS2,ACSL1,FADS1	ACSBG1,FADS2,ACSL1,FADS1

## Sheet: Down
Significant IPA canonical pathways (contains >3 significant downregulated genes and p-value < 0.05 in IPA). The downregulated genes in 5 μM 5-Aza treated HT-29 compared to control cells were selected by three RNA-Seq and two microarray DEG algorithms are listed below for each IPA pathway (see additional file 2)
	RNA-seq			Microarray
PATHWAY	rseq_baySeq	rseq_Cuffdiff	rseq_DEseq	array_eBayes	array_SAM
Actin Cytoskeleton Signaling		PIK3C2B,F2R,MYL5,ITGA2,DIAPH2,FGD1,PIK3R2,RAC3,FGF19
Acute Myeloid Leukemia Signaling		MYC,PIK3C2B,PIK3R2,HNF1A,MAP2K5
AMPK Signaling		ADRA2A,PIK3C2B,IRS1,CFTR,PIK3R2
Aryl Hydrocarbon Receptor Signaling		TGM2,TP53,MYC,NFIX,ALDH3A1,RARG
Axonal Guidance Signaling	EPHB4,BMP4,RGS3,NRP2,EFNB1,GNB2L1,ADAM19,SEMA3B,PLCH2,SEMA4B	PIK3C2B,EPHB4,RGS3,BMP4,EPHA10,NRP2,ITGA2,MYL5,GNB2L1,GNA14,PLCH2,RAC3,KIF7,EFNB1,ADAM19,SEMA4G,PIK3R2,SEMA3B,SEMA4B	EPHB4,BMP4,RGS3,NRP2,EFNB1,GNB2L1,ADAM19,SEMA3B,PLCH2,SEMA4B
Basal Cell Carcinoma Signaling		TP53,KIF7,BMP4,HNF1A
Cardiac Hypertrophy Signaling		ADRA2A,TGFBR2,PIK3C2B,IRS1,MYL5,GNB2L1,GNA14,PIK3R2,PLCH2	ADRA2A,TGFBR2,GNB2L1,PLCH2
Caveolar-mediated Endocytosis Signaling		FLNB,ZBTB12,ITGA2,ITGA6,ITGB4,ITGB6
Cdc42 Signaling		MYL5,ITGA2,FGD1,CDC42EP2
Cell Cycle: G1/S Checkpoint Regulation		RPL11,TP53,MYC,RPL5
Cellular Effects of Sildenafil (Viagra)		SLC4A5,CACNG4,MYL5,PLCH2
Chronic Myeloid Leukemia Signaling		TP53,TGFBR2,MYC,PIK3C2B,PIK3R2,CBLC
Clathrin-mediated Endocytosis Signaling		PIK3C2B,LYZ,F2R,PIK3R2,ITGB4,ITGB6,FGF19
Coagulation System	F2R,SERPINA5,F5,TFPI	F2R,SERPINA5,F5,TFPI	F2R,SERPINA5,F5,TFPI
Colorectal Cancer Metastasis Signaling		TP53,TGFBR2,MYC,PIK3C2B,ADRBK2,GNB2L1,PIK3R2,HNF1A	TGFBR2,MYC,ADRBK2,GNB2L1
CXCR4 Signaling		PIK3C2B,MYL5,GNB2L1,GNA14,PIK3R2
Eicosanoid Signaling		AKR1C3,PLA2R1,ALOX5,TBXAS1
EIF2 Signaling	RPL3,RPL34,RPS2,RPS18,RPL30,RPS6,RPL26,RPS21,RPS23,RPS4X,RPS24,RPS3A,RPL18A,RPL32,RPS15A,RPL13A,EIF3L,RPL29,RPL13,RPS14,RPSA	RPL11,RPL31,RPL22,RPL27A,RPS18,RPS8,RPS13,RPS6,RPL14,RPL26,RPS21,RPL37A,RPS23,RPL7,RPS7,RPS24,RPS3A,RPL18A,RPS16,RPL12,PIK3R2,RPS3,RPL13,RPL29,PIK3C2B,RPL4,RPL3,EIF3F,RPL34,RPS2,RPL37,RPL30,RPL23,EIF3E,RPLP0,RPS12,RPS29,RPL15,RPS4X,RPS10,RPL5,RPL32,RPS15A,RPL13A,EIF3L,RPLP1,RPSA,RPS14	RPL3,RPL34,RPS2,RPS18,RPL30,RPS6,RPL26,RPS21,RPS23,RPS4X,RPS24,RPS3A,RPL18A,RPL32,RPS15A,RPL13A,EIF3L,RPL29,RPL13,RPS14,RPSA
Endometrial Cancer Signaling		TP53,MYC,PIK3C2B,PIK3R2
Endothelin-1 Signaling		MYC,PIK3C2B,EDN1,PLA2R1,GNA14,PIK3R2,PLCH2
eNOS Signaling		PIK3C2B,SLC7A1,PIK3R2,CNGA1
Ephrin B Signaling	EPHB4,RGS3,EFNB1,GNB2L1	EPHB4,RGS3,EFNB1,GNB2L1,GNA14,RAC3	EPHB4,RGS3,EFNB1,GNB2L1
Ephrin Receptor Signaling	EPHB4,RGS3,EFNB1,GNB2L1	EPHB4,RGS3,EPHA10,EFNB1,GNB2L1,ITGA2,GNA14,RAC3	EPHB4,RGS3,EFNB1,GNB2L1
ERK/MAPK Signaling		PPARG,MYC,PIK3C2B,ELF3,ITGA2,ETS2,PIK3R2,RAC3
FGF Signaling		PIK3C2B,FGFR4,FGFR2,PIK3R2,FGF19
FXR/RXR Activation	PPARG,FGFR4,FBP1,HNF4A,FGF19	PPARG,NR1H4,FOXA1,FGFR4,NR1H3,FBP1,HNF4A,HNF1A,FGF19	PPARG,NR1H4,FGFR4,FBP1,HNF4A,FGF19	NR1H4,FGFR4,FBP1,SLCO1B1,FGF19	NR1H4,FGFR4,FBP1,SLCO1B1,FGF19
Germ Cell-Sertoli Cell Junction Signaling		TGFBR2,PLS1,PIK3C2B,ITGA2,ITGA6,ZYX,PIK3R2,RAC3
Glioblastoma Multiforme Signaling		TP53,MYC,PIK3C2B,PIK3R2,PLCH2
Glioma Invasiveness Signaling		PIK3C2B,F2R,CD44,PIK3R2
Gα12/13 Signaling		PIK3C2B,F2R,MYL5,PIK3R2
Hepatic Cholestasis		NR1H4,FGFR4,NR1H3,HNF4A,ABCC3,HNF1A,FGF19	NR1H4,FGFR4,HNF4A,FGF19
HER-2 Signaling in Breast Cancer		TP53,PIK3C2B,PIK3R2,ITGB4,ITGB6
HGF Signaling		PIK3C2B,ELF3,ETS2,PIK3R2
HIF1α Signaling		TP53,PIK3C2B,EDN1,PIK3R2,LDHB
Human Embryonic Stem Cell Pluripotency		TGFBR2,PIK3C2B,BMP4,FGFR4,FGFR2,PIK3R2,HNF1A
IL-12 Signaling and Production in Macrophages		PPARG,PIK3C2B,LYZ,PIK3R2
ILK Signaling		MYC,FLNB,PIK3C2B,LIMS2,IRS1,KRT18,MYL5,PIK3R2,ITGB4,ITGB6,NACA
Integrin Signaling		PIK3C2B,MYL5,ITGA2,ITGA6,ZYX,PIK3R2,ITGB4,ITGB6,RAC3
Leukocyte Extravasation Signaling		PIK3C2B,TXK,ITGA2,CD44,CLDN2,PIK3R2
LPS/IL-1 Mediated Inhibition of RXR Function		ECSIT,MAOB,NR1H4,NR1H3,HS3ST1,ABCC3,ALDH3A1,SULT2B1	CHST4,MAOB,NR1H4,ALDH3A1
Macropinocytosis Signaling		PIK3C2B,PIK3R2,ITGB4,ITGB6
Molecular Mechanisms of Cancer		TP53,TGFBR2,MYC,PIK3C2B,BMP4,BBC3,IRS1,GNA14,PIK3R2,RAC3
Mouse Embryonic Stem Cell Pluripotency		TP53,MYC,ID1,PIK3C2B,BMP4,PIK3R2,HNF1A
mTOR Signaling	RPS24,RPS4X,RPS3A,RPS2,RPS18,RPS6,RPS15A,RPS21,RPS23,EIF3L,RPSA,RPS14	RPS18,RPS13,RPS8,RPS6,RPS21,RPS23,RPS7,RPS24,RPS3A,RPS16,PIK3R2,RPS3,PIK3C2B,DDIT4,EIF3F,RPS2,EIF3E,RPS12,RPS29,RPS4X,RPS10,IRS1,RPS15A,EIF3L,RPS14,RPSA	RPS24,RPS4X,RPS3A,RPS2,RPS18,RPS6,RPS15A,RPS21,RPS23,EIF3L,RPSA,RPS14
Myc Mediated Apoptosis Signaling		TP53,MYC,PIK3C2B,PIK3R2
Neuregulin Signaling		MYC,ITGA2,RPS6,PIK3R2
NF-κB Activation by Viruses		PIK3C2B,ITGA2,ITGA6,PIK3R2
NF-κB Signaling		TGFBR2,PIK3C2B,BMP4,FGFR4,FGFR2,PIK3R2
NGF Signaling		TP53,PIK3C2B,TRAF4,PIK3R2
Ovarian Cancer Signaling		TP53,PIK3C2B,EDN1,CD44,PIK3R2,HNF1A
P2Y Purigenic Receptor Signaling Pathway	MYC,P2RY2,GNB2L1,PLCH2	MYC,P2RY2,PIK3C2B,GNB2L1,PIK3R2,PLCH2	MYC,P2RY2,GNB2L1,PLCH2
p53 Signaling		TP53,PIK3C2B,BBC3,PIK3R2,TNFRSF10A
p70S6K Signaling	F2R,EEF2,RPS6,PLCH2	PIK3C2B,F2R,EEF2,IRS1,RPS6,PIK3R2,PLCH2	F2R,EEF2,RPS6,PLCH2
PAK Signaling		PIK3C2B,MYL5,ITGA2,PIK3R2
Pancreatic Adenocarcinoma Signaling		TP53,TGFBR2,PIK3C2B,PIK3R2
Paxillin Signaling		PIK3C2B,ITGA2,ITGA6,PIK3R2,ITGB4,ITGB6
PEDF Signaling		PPARG,TP53,PIK3C2B,PIK3R2,HNF1A
Prolactin Signaling		MYC,PIK3C2B,IRS1,PIK3R2
Protein Kinase A Signaling	H1F0,PTPRB,GNB2L1,PLCH2,CNGA1,AKAP7	TGFBR2,H1F0,FLNB,PTPRK,PTPRB,GNB2L1,MYL5,PYGB,TNNI1,PLCH2,HNF1A,AKAP7,CNGA1	H1F0,TGFBR2,PTPRB,GNB2L1,PLCH2,CNGA1,AKAP7
PTEN Signaling		TGFBR2,FGFR4,ITGA2,FGFR2,PIK3R2,RAC3
Rac Signaling		PIK3C2B,ITGA2,CD44,PIK3R2
Reelin Signaling in Neurons		PIK3C2B,ITGA2,ITGA6,PIK3R2
Regulation of eIF4 and p70S6K Signaling	RPS24,RPS4X,RPS3A,RPS2,RPS18,RPS6,RPS15A,RPS21,RPS23,EIF3L,RPSA,RPS14	RPS18,RPS13,RPS8,RPS6,RPS21,RPS23,RPS7,RPS24,RPS3A,RPS16,PIK3R2,RPS3,PIK3C2B,EIF3F,RPS2,ITGA2,EIF3E,RPS12,RPS29,RPS4X,RPS10,IRS1,RPS15A,EIF3L,RPS14,RPSA	RPS24,RPS4X,RPS3A,RPS2,RPS18,RPS6,RPS15A,RPS21,RPS23,EIF3L,RPSA,RPS14
Relaxin Signaling		PIK3C2B,GNB2L1,GNA14,PIK3R2
Retinoic acid Mediated Apoptosis Signaling		CRABP2,TNFRSF10D,TNFRSF10A,RARG
RhoA Signaling		NRP2,MYL5,CDC42EP1,CDC42EP2
Role of NANOG in Mammalian Embryonic Stem Cell Pluripotency		TP53,PIK3C2B,BMP4,GATA6,PIK3R2
Role of Tissue Factor in Cancer		TP53,PIK3C2B,ITGA6,GNA14,PIK3R2
SAPK/JNK Signaling		TP53,PIK3C2B,IRS1,PIK3R2,RAC3
Serotonin Degradation		MAOB,ALDH3A1,UGT1A9 (includes others),DHRS4
Signaling by Rho Family GTPases		PIK3C2B,MYL5,GNB2L1,ITGA2,CDC42EP1,GNA14,PIK3R2,CDC42EP2
Small Cell Lung Cancer Signaling		TP53,MYC,PIK3C2B,TRAF4,PIK3R2
Telomerase Signaling		TP53,MYC,PIK3C2B,ELF3,ETS2,PIK3R2
TGF-β Signaling		TGFBR2,BMP4,AMH,HNF4A
Thrombin Signaling		PIK3C2B,F2R,MYL5,GNB2L1,GATA6,GNA14,PIK3R2,PLCH2
Thyroid Cancer Signaling		PPARG,TP53,MYC,HNF1A
TR/RXR Activation		PIK3C2B,AKR1C3,THRA,PIK3R2
Type II Diabetes Mellitus Signaling		PPARG,PIK3C2B,IRS1,PIK3R2
Virus Entry via Endocytic Pathways		FLNB,PIK3C2B,ZBTB12,ITGA2,ITGA6,PIK3R2,ITGB4,ITGB6,RAC3
Wnt/β-catenin Signaling		TP53,TGFBR2,MYC,CD44,RARG,HNF1A
Xenobiotic Metabolism Signaling	CHST4,MAOB,ALDH3A1,UGT1A9 (includes others)	PIK3C2B,MAOB,HS3ST1,PIK3R2,ABCC3,ALDH3A1,UGT1A9 (includes others),MAP2K5,SULT2B1
